# Supplementary material for: Genome-wide identification and characterization of cucumber bHLH family genes and the functional characterization of CsbHLH041 in NaCl and ABA tolerance in Arabidopsis and cucumber
Source: BMC Plant Biol. 2020 Jun 11;20:272. doi: 10.1186/s12870-020-02440-1 (PMC7291561; doi:10.1186/s12870-020-02440-1)
Supplement: Supplementary file 3 — Additional file 3: Table S2. Synteny analysis of bHLH genes in cucumber, Arabidpsis and tomato. [file 12870_2020_2440_MOESM3_ESM.xls]

## Sheet: Sheet1
Synteny analysis of bHLH genes in cucumber, Arabidpsis and tomato
Cucumber		Tomato	Arabidopsis
CsbHLH001	CsaV3_1G005290
CsbHLH002	CsaV3_1G011300
CsbHLH003	CsaV3_3G022420
CsbHLH004	CsaV3_3G049150
CsbHLH005	CsaV3_3G001710
CsbHLH006	CsaV3_3G000850
CsbHLH007	CsaV3_1G039580
CsbHLH008	CsaV3_2G007370
CsbHLH009	CsaV3_4G032110
CsbHLH010	CsaV3_1G043790
CsbHLH011	CsaV3_2G015700
CsbHLH012	CsaV3_6G000530
CsbHLH013	CsaV3_3G007980	Solyc01g096050.2.1	AT1G01260.2
CsbHLH014	CsaV3_2G010120
CsbHLH015	CsaV3_7G025510
CsbHLH016	CsaV3_6G009090
CsbHLH017	CsaV3_2G028950
CsbHLH018	CsaV3_7G007460
CsbHLH019	CsaV3_6G044570
CsbHLH020	CsaV3_6G044560	Solyc02g091800.2.1	AT2G22750.3/AT4G37850.2
CsbHLH021	CsaV3_5G026500
CsbHLH022	CsaV3_6G044730	Solyc02g091690.2.1	AT5G65640.1
CsbHLH023	CsaV3_2G030090
CsbHLH024	CsaV3_6G043370	Solyc02g093280.2.1/Solyc04g078690.2.1
CsbHLH025	CsaV3_6G044580
CsbHLH026	CsaV3_2G035250
CsbHLH027	CsaV3_2G008770
CsbHLH028	CsaV3_6G008940
CsbHLH029	CsaV3_6G014370
CsbHLH030	CsaV3_5G033960	Solyc04g006990.2.1
CsbHLH031	CsaV3_6G036080
CsbHLH032	CsaV3_1G033410
CsbHLH033	CsaV3_1G009900
CsbHLH034	CsaV3_2G001440
CsbHLH035	CsaV3_1G031920
CsbHLH036	CsaV3_7G004510
CsbHLH037	CsaV3_4G034440
CsbHLH038	CsaV3_4G029740
CsbHLH039	CsaV3_3G000950
CsbHLH040	CsaV3_2G026610	Solyc12g088790.1.1/Solyc04g078790.2.1
CsbHLH041	CsaV3_1G040580	Solyc12g008930.1.1/Solyc07g039570.2.1
CsbHLH042	CsaV3_6G037080
CsbHLH043	CsaV3_6G041730
CsbHLH044	CsaV3_1G003910
CsbHLH045	CsaV3_3G013690
CsbHLH046	CsaV3_1G006280	Solyc03g114720.2.1/Solyc06g069370.2.1
CsbHLH047	CsaV3_1G002260	Solyc03g116340.2.1	AT3G47640.1
CsbHLH048	CsaV3_3G039100
CsbHLH049	CsaV3_5G033600	Solyc05g010610.2.1	AT1G26260.1/AT1G68920.1
CsbHLH050	CsaV3_1G006650
CsbHLH051	CsaV3_6G001900
CsbHLH052	CsaV3_1G037610
CsbHLH053	CsaV3_6G037070
CsbHLH054	CsaV3_2G026190	Solyc12g088380.1.1/Solyc04g077960.1.1
CsbHLH055	CsaV3_3G034600
CsbHLH056	CsaV3_3G044120
CsbHLH057	CsaV3_2G005070
CsbHLH058	CsaV3_2G014750	Solyc01g109700.2.1	AT4G34530.1
CsbHLH059	CsaV3_7G027630
CsbHLH060	CsaV3_2G025890
CsbHLH061	CsaV3_2G030500
CsbHLH062	CsaV3_3G015900
CsbHLH063	CsaV3_7G000080
CsbHLH064	CsaV3_1G000190
CsbHLH065	CsaV3_3G028610
CsbHLH066	CsaV3_2G003660
CsbHLH067	CsaV3_4G002800
CsbHLH068	CsaV3_1G045830
CsbHLH069	CsaV3_4G026430
CsbHLH070	CsaV3_3G007090
CsbHLH071	CsaV3_3G049050
CsbHLH072	CsaV3_1G005810
CsbHLH073	CsaV3_2G026540
CsbHLH074	CsaV3_4G035310
CsbHLH075	CsaV3_3G020750
CsbHLH076	CsaV3_5G018750
CsbHLH077	CsaV3_4G034660
CsbHLH078	CsaV3_7G026520
CsbHLH079	CsaV3_1G001960
CsbHLH080	CsaV3_5G040480
CsbHLH081	CsaV3_6G002130
CsbHLH082	CsaV3_1G028780
CsbHLH083	CsaV3_5G024030
CsbHLH084	CsaV3_4G000380
CsbHLH085	CsaV3_4G034980
CsbHLH086	CsaV3_3G014190
CsbHLH087	CsaV3_7G035000	Solyc03g121240.1.1/Solyc06g062460.2.1
CsbHLH088	CsaV3_2G016810
CsbHLH089	CsaV3_6G012850
CsbHLH090	CsaV3_5G031540	Solyc05g005300.2.1	AT1G70470.1
CsbHLH091	CsaV3_2G011050
CsbHLH092	CsaV3_2G013060
CsbHLH093	CsaV3_3G048260
CsbHLH094	CsaV3_1G039160
CsbHLH095	CsaV3_7G008580
CsbHLH096	CsaV3_2G029940
CsbHLH097	CsaV3_3G011010
CsbHLH098	CsaV3_3G021970
CsbHLH099	CsaV3_6G028530
CsbHLH100	CsaV3_6G037460
CsbHLH101	CsaV3_4G029750
CsbHLH102	CsaV3_6G033930
CsbHLH103	CsaV3_6G036240
CsbHLH104	CsaV3_3G012210	Solyc09g089870.2.1	AT3G23210.1/AT4G14410.1
CsbHLH105	CsaV3_3G022870
CsbHLH106	CsaV3_3G042970
CsbHLH107	CsaV3_6G018830
CsbHLH108	CsaV3_2G030310
CsbHLH109	CsaV3_1G002670
CsbHLH110	CsaV3_3G045440
CsbHLH111	CsaV3_5G012430
CsbHLH112	CsaV3_1G011460
CsbHLH113	CsaV3_7G008090	Solyc01g107490.1.1	AT3G19500.1
CsbHLH114	CsaV3_5G026380
CsbHLH115	CsaV3_UNG229040
CsbHLH116	CsaV3_3G027730
CsbHLH117	CsaV3_7G003870
CsbHLH118	CsaV3_3G016560	Solyc06g035490.2.1	AT5G51780.2
CsbHLH119	CsaV3_1G012350
CsbHLH120	CsaV3_5G003430
CsbHLH121	CsaV3_6G047120
CsbHLH122	CsaV3_1G042640
CsbHLH123	CsaV3_3G005540
CsbHLH124	CsaV3_6G046660	Solyc02g084880.2.1/Solyc04g080710.2.1
CsbHLH125	CsaV3_5G003420
CsbHLH126	CsaV3_5G003410
CsbHLH127	CsaV3_6G049510
CsbHLH128	CsaV3_4G003860
CsbHLH129	CsaV3_7G031270
CsbHLH130	CsaV3_3G039080
CsbHLH131	CsaV3_6G045070
CsbHLH132	CsaV3_6G051560	Solyc02g070880.1.1	AT1G29950.1
CsbHLH133	CsaV3_7G027460
CsbHLH134	CsaV3_5G037950	Solyc02g067380.2.1/Solyc02g087860.2.1	AT5G15160.1
CsbHLH135	CsaV3_1G002240	Solyc06g070910.2.1	AT3G47710.1
CsbHLH136	CsaV3_5G032530	Solyc05g007210.2.1	AT1G26945.1
CsbHLH137	CsaV3_1G009880
CsbHLH138	CsaV3_7G033460
CsbHLH139	CsaV3_7G007860
CsbHLH140	CsaV3_4G010010
CsbHLH141	CsaV3_1G003270
CsbHLH142	CsaV3_5G031750
