# Supplementary material for: Genome-wide identification and characterization of cucumber bHLH family genes and the functional characterization of CsbHLH041 in NaCl and ABA tolerance in Arabidopsis and cucumber
Source: BMC Plant Biol. 2020 Jun 11;20:272. doi: 10.1186/s12870-020-02440-1 (PMC7291561; doi:10.1186/s12870-020-02440-1)
Supplement: Supplementary file 4 — Additional file 4: Table S3.Cis-elements in the promoters of 142 CsbHLH genes. [file 12870_2020_2440_MOESM4_ESM.xls]

## Sheet: 142 bHLH cis-element
Gene name	Start position	End position	Cis-element
CsbHLH001 CsaV3_1G005290	156	202	Light responsive element
CsbHLH001 CsaV3_1G005290	228	274	Light responsive element
CsbHLH001 CsaV3_1G005290	395	441	MYB binding site involved in drought-inducibility
CsbHLH001 CsaV3_1G005290	625	671	Auxin responsiveness
CsbHLH001 CsaV3_1G005290	933	978	Abscisic acid responsiveness
CsbHLH001 CsaV3_1G005290	1113	1163	Defense and stress responsiveness
CsbHLH001 CsaV3_1G005290	1161	1192	Salicylic acid responsiveness
CsbHLH001 CsaV3_1G005290	1212	1246	Anaerobic induction
CsbHLH001 CsaV3_1G005290	1416	1464	Light responsive element
CsbHLH001 CsaV3_1G005290	1458	1492	Light responsive element
CsbHLH001 CsaV3_1G005290	1626	1674	Light responsive element
CsbHLH001 CsaV3_1G005290	1640	1674	Anaerobic induction
CsbHLH001 CsaV3_1G005290	1659	1689	Salicylic acid responsiveness
CsbHLH001 CsaV3_1G005290	1738	1784	Auxin responsiveness
CsbHLH001 CsaV3_1G005290	1769	1815	Auxin responsiveness
CsbHLH001 CsaV3_1G005290	1835	1866	Defense and stress responsiveness
CsbHLH002 CsaV3_1G011300	1616	1663	Gibberellin-responsive element
CsbHLH002 CsaV3_1G011300	220	269	Light responsive element
CsbHLH002 CsaV3_1G011300	772	820	Light responsive element
CsbHLH002 CsaV3_1G011300	1769	1800	Light responsive element
CsbHLH002 CsaV3_1G011300	54	88	Anaerobic induction
CsbHLH002 CsaV3_1G011300	124	170	Anaerobic induction
CsbHLH002 CsaV3_1G011300	348	382	Anaerobic induction
CsbHLH002 CsaV3_1G011300	839	873	Anaerobic induction
CsbHLH002 CsaV3_1G011300	883	917	Anaerobic induction
CsbHLH002 CsaV3_1G011300	480	514	MYB binding site involved in drought-inducibility
CsbHLH003 CsaV3_3G022420	237	272	MeJA-responsiveness
CsbHLH003 CsaV3_3G022420	312	347	MeJA-responsiveness
CsbHLH003 CsaV3_3G022420	334	380	Light responsive element
CsbHLH003 CsaV3_3G022420	389	424	MeJA-responsiveness
CsbHLH003 CsaV3_3G022420	453	499	Light responsive element
CsbHLH003 CsaV3_3G022420	498	532	Auxin responsiveness
CsbHLH003 CsaV3_3G022420	563	597	Light responsive element
CsbHLH003 CsaV3_3G022420	579	625	Auxin responsiveness
CsbHLH003 CsaV3_3G022420	773	807	Anaerobic induction
CsbHLH003 CsaV3_3G022420	958	1005	Gibberellin-responsive element
CsbHLH003 CsaV3_3G022420	1157	1191	Anaerobic induction
CsbHLH003 CsaV3_3G022420	1182	1216	Light responsive element
CsbHLH003 CsaV3_3G022420	1316	1346	Light responsive element
CsbHLH003 CsaV3_3G022420	1333	1379	Low-temperature responsiveness
CsbHLH003 CsaV3_3G022420	1351	1396	Abscisic acid responsiveness
CsbHLH003 CsaV3_3G022420	1387	1421	Anaerobic induction
CsbHLH003 CsaV3_3G022420	1426	1460	Light responsive element
CsbHLH003 CsaV3_3G022420	1626	1658	Light responsive element
CsbHLH003 CsaV3_3G022420	1808	1842	Auxin responsiveness
CsbHLH004 CsaV3_3G049150	221	267	Light responsive element
CsbHLH004 CsaV3_3G049150	282	328	Light responsive element
CsbHLH004 CsaV3_3G049150	349	384	MeJA-responsiveness
CsbHLH004 CsaV3_3G049150	376	422	Light responsive element
CsbHLH004 CsaV3_3G049150	586	632	Light responsive element
CsbHLH004 CsaV3_3G049150	664	696	Light responsive element
CsbHLH004 CsaV3_3G049150	798	847	Light responsive element
CsbHLH004 CsaV3_3G049150	912	957	Abscisic acid responsiveness
CsbHLH004 CsaV3_3G049150	999	1033	Light responsive element
CsbHLH004 CsaV3_3G049150	1000	1045	Abscisic acid responsiveness
CsbHLH004 CsaV3_3G049150	1194	1228	Light responsive element
CsbHLH004 CsaV3_3G049150	1333	1368	MeJA-responsiveness
CsbHLH004 CsaV3_3G049150	1348	1379	Abscisic acid responsiveness
CsbHLH004 CsaV3_3G049150	1351	1396	Abscisic acid responsiveness
CsbHLH004 CsaV3_3G049150	1390	1436	Low-temperature responsiveness
CsbHLH004 CsaV3_3G049150	1444	1479	Abscisic acid responsiveness
CsbHLH004 CsaV3_3G049150	1568	1602	Anaerobic induction
CsbHLH004 CsaV3_3G049150	1733	1767	Light responsive element
CsbHLH004 CsaV3_3G049150	1883	1932	Salicylic acid responsiveness
CsbHLH004 CsaV3_3G049150	1969	2015	MYB binding site involved in drought-inducibility
CsbHLH005 CsaV3_3G001710	35	81	Light responsive element
CsbHLH005 CsaV3_3G001710	210	242	Light responsive element
CsbHLH005 CsaV3_3G001710	361	396	MeJA-responsiveness
CsbHLH005 CsaV3_3G001710	474	520	MYB binding site involved in drought-inducibility
CsbHLH005 CsaV3_3G001710	923	968	Abscisic acid responsiveness
CsbHLH005 CsaV3_3G001710	1021	1055	Auxin responsiveness
CsbHLH005 CsaV3_3G001710	1418	1452	Light responsive element
CsbHLH005 CsaV3_3G001710	1473	1504	Salicylic acid responsiveness
CsbHLH005 CsaV3_3G001710	1524	1569	Abscisic acid responsiveness
CsbHLH005 CsaV3_3G001710	1580	1630.5	MYB binding site involved in flavonoid biosynthetic genes regulation
CsbHLH005 CsaV3_3G001710	1619	1664	Abscisic acid responsiveness
CsbHLH005 CsaV3_3G001710	1630	1675	Abscisic acid responsiveness
CsbHLH005 CsaV3_3G001710	1658	1689	Defense and stress responsiveness
CsbHLH005 CsaV3_3G001710	1925	1960	MeJA-responsiveness
CsbHLH005 CsaV3_3G001710	1962	2007	MeJA-responsiveness
CsbHLH006 CsaV3_3G000850	371	404	Gibberellin-responsive element
CsbHLH006 CsaV3_3G000850	276	322	Light responsive element
CsbHLH006 CsaV3_3G000850	519	565	Light responsive element
CsbHLH006 CsaV3_3G000850	1178	1223	Abscisic acid responsiveness
CsbHLH007 CsaV3_1G039580	147	192	MeJA-responsiveness
CsbHLH007 CsaV3_1G039580	213	259	Light responsive element
CsbHLH007 CsaV3_1G039580	334	366	Light responsive element
CsbHLH007 CsaV3_1G039580	374	405	Salicylic acid responsiveness
CsbHLH007 CsaV3_1G039580	874	919	MeJA-responsiveness
CsbHLH007 CsaV3_1G039580	1024	1058	Anaerobic induction
CsbHLH007 CsaV3_1G039580	1122	1169	Abscisic acid responsiveness
CsbHLH007 CsaV3_1G039580	1309	1355	Anaerobic induction
CsbHLH007 CsaV3_1G039580	1398	1432	Light responsive element
CsbHLH007 CsaV3_1G039580	1481	1529	Light responsive element
CsbHLH007 CsaV3_1G039580	1607	1641	Light responsive element
CsbHLH007 CsaV3_1G039580	1786	1832	Anaerobic induction
CsbHLH007 CsaV3_1G039580	1849	1895	Anaerobic induction
CsbHLH008 CsaV3_2G007370	33	82	Salicylic acid responsiveness
CsbHLH008 CsaV3_2G007370	136	170	Auxin responsiveness
CsbHLH008 CsaV3_2G007370	192	237	MeJA-responsiveness
CsbHLH008 CsaV3_2G007370	1734	1781	Gibberellin-responsive element
CsbHLH008 CsaV3_2G007370	1443	1475	Light responsive element
CsbHLH008 CsaV3_2G007370	1252	1299	Gibberellin-responsive element
CsbHLH008 CsaV3_2G007370	504	553	Defense and stress responsiveness
CsbHLH008 CsaV3_2G007370	1075	1120	MeJA-responsiveness
CsbHLH008 CsaV3_2G007370	1260	1307	Gibberellin-responsive element
CsbHLH008 CsaV3_2G007370	1283	1318	Abscisic acid responsiveness
CsbHLH008 CsaV3_2G007370	1498	1532	Anaerobic induction
CsbHLH008 CsaV3_2G007370	1582	1617	MeJA-responsiveness
CsbHLH008 CsaV3_2G007370	1621	1668	Gibberellin-responsive element
CsbHLH008 CsaV3_2G007370	1658	1692	Light responsive element
CsbHLH008 CsaV3_2G007370	1797	1831	Anaerobic induction
CsbHLH008 CsaV3_2G007370	1857	1903	MYB binding site involved in drought-inducibility
CsbHLH008 CsaV3_2G007370	1908	1953	Abscisic acid responsiveness
CsbHLH009 CsaV3_4G032110	387	421	Anaerobic induction
CsbHLH009 CsaV3_4G032110	452	484	Light responsive element
CsbHLH009 CsaV3_4G032110	480	513	Gibberellin-responsive element
CsbHLH009 CsaV3_4G032110	947	978	Abscisic acid responsiveness
CsbHLH009 CsaV3_4G032110	1019	1064	MeJA-responsiveness
CsbHLH009 CsaV3_4G032110	1041	1075	Anaerobic induction
CsbHLH009 CsaV3_4G032110	1059	1106	Auxin responsiveness
CsbHLH009 CsaV3_4G032110	1202	1234	Light responsive element
CsbHLH009 CsaV3_4G032110	1213	1248	MeJA-responsiveness
CsbHLH009 CsaV3_4G032110	1305	1354	Salicylic acid responsiveness
CsbHLH009 CsaV3_4G032110	1369	1403	Auxin responsiveness
CsbHLH009 CsaV3_4G032110	1424	1456	Light responsive element
CsbHLH009 CsaV3_4G032110	1433	1467	Low-temperature responsiveness
CsbHLH009 CsaV3_4G032110	1618	1652	Anaerobic induction
CsbHLH009 CsaV3_4G032110	1747	1781	Light responsive element
CsbHLH009 CsaV3_4G032110	1913	1964	MYB binding site involved in flavonoid biosynthetic genes regulation
CsbHLH010 CsaV3_1G043790	0	14	Salicylic acid responsiveness
CsbHLH010 CsaV3_1G043790	8	53	Abscisic acid responsiveness
CsbHLH010 CsaV3_1G043790	44	76	Light responsive element
CsbHLH010 CsaV3_1G043790	207	242	MeJA-responsiveness
CsbHLH010 CsaV3_1G043790	258	303	Abscisic acid responsiveness
CsbHLH010 CsaV3_1G043790	387	433	MYB binding site involved in drought-inducibility
CsbHLH010 CsaV3_1G043790	503	534	Salicylic acid responsiveness
CsbHLH010 CsaV3_1G043790	621	671	Light responsive element
CsbHLH010 CsaV3_1G043790	917	950	Gibberellin-responsive element
CsbHLH010 CsaV3_1G043790	1092	1127	MeJA-responsiveness
CsbHLH010 CsaV3_1G043790	1200	1235	Abscisic acid responsiveness
CsbHLH010 CsaV3_1G043790	1221	1267	Anaerobic induction
CsbHLH010 CsaV3_1G043790	1408	1458	Light responsive element
CsbHLH010 CsaV3_1G043790	1476	1522	Anaerobic induction
CsbHLH010 CsaV3_1G043790	1652	1699	Gibberellin-responsive element
CsbHLH010 CsaV3_1G043790	1693	1727	Low-temperature responsiveness
CsbHLH010 CsaV3_1G043790	1766	1800	Anaerobic induction
CsbHLH010 CsaV3_1G043790	1853	1900	Abscisic acid responsiveness
CsbHLH010 CsaV3_1G043790	1970	2004	Low-temperature responsiveness
CsbHLH011 CsaV3_2G015700	0	29	Auxin responsiveness
CsbHLH011 CsaV3_2G015700	127	173	Light responsive element
CsbHLH011 CsaV3_2G015700	144	190	Light responsive element
CsbHLH011 CsaV3_2G015700	371	405	Auxin responsiveness
CsbHLH011 CsaV3_2G015700	392	426	Auxin responsiveness
CsbHLH011 CsaV3_2G015700	220	266	Light responsive element
CsbHLH011 CsaV3_2G015700	239	285	Light responsive element
CsbHLH011 CsaV3_2G015700	270	316	Light responsive element
CsbHLH011 CsaV3_2G015700	459	493	Low-temperature responsiveness
CsbHLH011 CsaV3_2G015700	702	748	Anaerobic induction
CsbHLH011 CsaV3_2G015700	823	869	Light responsive element
CsbHLH011 CsaV3_2G015700	930	975	Abscisic acid responsiveness
CsbHLH011 CsaV3_2G015700	941	987	Anaerobic induction
CsbHLH011 CsaV3_2G015700	1299	1334	MeJA-responsiveness
CsbHLH011 CsaV3_2G015700	1739	1773	Light responsive element
CsbHLH011 CsaV3_2G015700	1791	1825	Light responsive element
CsbHLH011 CsaV3_2G015700	1831	1866	MeJA-responsiveness
CsbHLH011 CsaV3_2G015700	1849	1880	Light responsive element
CsMYC1 CsaV3_6G000530	496	543	Gibberellin-responsive element
CsMYC1 CsaV3_6G000530	126	172	Anaerobic induction
CsMYC1 CsaV3_6G000530	1522	1568	Anaerobic induction
CsMYC1 CsaV3_6G000530	1841	1875	Anaerobic induction
CsMYC1 CsaV3_6G000530	1	23	Low-temperature responsiveness
CsMYC1 CsaV3_6G000530	592	626	Low-temperature responsiveness
CsMYC1 CsaV3_6G000530	261	296	Abscisic acid responsiveness
CsMYC1 CsaV3_6G000530	1332	1366	Abscisic acid responsiveness
CsbHLH013 CsaV3_3G007980	91	136	Abscisic acid responsiveness
CsbHLH013 CsaV3_3G007980	142	177	Abscisic acid responsiveness
CsbHLH013 CsaV3_3G007980	275	309	Auxin responsiveness
CsbHLH013 CsaV3_3G007980	350	396	Light responsive element
CsbHLH013 CsaV3_3G007980	481	527	Light responsive element
CsbHLH013 CsaV3_3G007980	516	562	Anaerobic induction
CsbHLH013 CsaV3_3G007980	776	811	Abscisic acid responsiveness
CsbHLH013 CsaV3_3G007980	970	1016	Light responsive element
CsbHLH013 CsaV3_3G007980	991	1025	Anaerobic induction
CsbHLH013 CsaV3_3G007980	1107	1141	Anaerobic induction
CsbHLH013 CsaV3_3G007980	1136	1182	MYB binding site involved in drought-inducibility
CsbHLH013 CsaV3_3G007980	1218	1252	Light responsive element
CsbHLH013 CsaV3_3G007980	1285	1319	Anaerobic induction
CsbHLH013 CsaV3_3G007980	1378	1412	Light responsive element
CsbHLH013 CsaV3_3G007980	1817	1851	Anaerobic induction
CsbHLH013 CsaV3_3G007980	1923	1957	Anaerobic induction
CsbHLH014 CsaV3_2G010120	528	573	MeJA-responsiveness
CsbHLH014 CsaV3_2G010120	122	168	Light responsive element
CsbHLH014 CsaV3_2G010120	146	192	Light responsive element
CsbHLH014 CsaV3_2G010120	418	464	Light responsive element
CsbHLH014 CsaV3_2G010120	516	562	Light responsive element
CsbHLH014 CsaV3_2G010120	806	855	Defense and stress responsiveness
CsbHLH014 CsaV3_2G010120	836	882	Anaerobic induction
CsbHLH014 CsaV3_2G010120	1257	1291	Anaerobic induction
CsbHLH014 CsaV3_2G010120	1618	1664	Anaerobic induction
CsbHLH014 CsaV3_2G010120	1745	1780	Abscisic acid responsiveness
CsbHLH015 CsaV3_7G025510	316	351	Abscisic acid responsiveness
CsbHLH015 CsaV3_7G025510	417	466	Defense and stress responsiveness
CsbHLH015 CsaV3_7G025510	471	516	MeJA-responsiveness
CsbHLH015 CsaV3_7G025510	490	536	Light responsive element
CsbHLH015 CsaV3_7G025510	768	798	Light responsive element
CsbHLH015 CsaV3_7G025510	981	1026	MeJA-responsiveness
CsbHLH015 CsaV3_7G025510	1186	1220	Light responsive element
CsbHLH015 CsaV3_7G025510	1513	1558	MeJA-responsiveness
CsbHLH015 CsaV3_7G025510	1597	1629	Light responsive element
CsbHLH016 CsaV3_6G009090	171	217	Light responsive element
CsbHLH016 CsaV3_6G009090	710	756	Light responsive element
CsbHLH016 CsaV3_6G009090	1079	1113	Light responsive element
CsbHLH016 CsaV3_6G009090	1095	1129	Light responsive element
CsbHLH016 CsaV3_6G009090	1140	1174	Light responsive element
CsbHLH016 CsaV3_6G009090	1276	1310	Light responsive element
CsbHLH016 CsaV3_6G009090	1856	1890	Light responsive element
CsbHLH016 CsaV3_6G009090	1523	1557	Low-temperature responsiveness
CsbHLH016 CsaV3_6G009090	1787	1818	Salicylic acid responsiveness
CsbHLH016 CsaV3_6G009090	331	365	Auxin responsiveness
CsbHLH016 CsaV3_6G009090	740	785	Abscisic acid responsiveness
CsbHLH017 CsaV3_2G028950	32	77	Abscisic acid responsiveness
CsbHLH017 CsaV3_2G028950	45	90	Abscisic acid responsiveness
CsbHLH017 CsaV3_2G028950	228	277	Defense and stress responsiveness
CsbHLH017 CsaV3_2G028950	339	386	Gibberellin-responsive element
CsbHLH017 CsaV3_2G028950	527	561	Anaerobic induction
CsbHLH017 CsaV3_2G028950	754	799	Abscisic acid responsiveness
CsbHLH017 CsaV3_2G028950	894	940	Light responsive element
CsbHLH017 CsaV3_2G028950	1098	1146	Light responsive element
CsbHLH017 CsaV3_2G028950	1788	1823	Abscisic acid responsiveness
CsbHLH018 CsaV3_7G007460	174	220	Light responsive element
CsbHLH018 CsaV3_7G007460	365	411	Auxin responsiveness
CsbHLH018 CsaV3_7G007460	428	474	Light responsive element
CsbHLH018 CsaV3_7G007460	623	657	Light responsive element
CsbHLH018 CsaV3_7G007460	1188	1234	Auxin responsiveness
CsbHLH018 CsaV3_7G007460	1457	1502	MeJA-responsiveness
CsbHLH018 CsaV3_7G007460	1467	1501	Light responsive element
CsbHLH018 CsaV3_7G007460	1606	1640	MYB binding site involved in drought-inducibility
CsbHLH018 CsaV3_7G007460	1700	1748	Light responsive element
CsbHLH018 CsaV3_7G007460	1855	1902	Gibberellin-responsive element
CsbHLH019 CsaV3_6G044570	49	95	Light responsive element
CsbHLH019 CsaV3_6G044570	126	175	Defense and stress responsiveness
CsbHLH019 CsaV3_6G044570	140	185	Abscisic acid responsiveness
CsbHLH019 CsaV3_6G044570	636	682	Light responsive element
CsbHLH019 CsaV3_6G044570	711	757	Light responsive element
CsbHLH019 CsaV3_6G044570	785	820	MeJA-responsiveness
CsbHLH019 CsaV3_6G044570	826	871	MeJA-responsiveness
CsbHLH019 CsaV3_6G044570	1101	1135	Light responsive element
CsbHLH019 CsaV3_6G044570	1356	1390	Light responsive element
CsbHLH019 CsaV3_6G044570	1437	1471	Anaerobic induction
CsbHLH019 CsaV3_6G044570	1562	1610	Light responsive element
CsbHLH019 CsaV3_6G044570	1599	1630	Abscisic acid responsiveness
CsbHLH019 CsaV3_6G044570	1601	1635	Abscisic acid responsiveness
CsbHLH019 CsaV3_6G044570	1727	1762	MeJA-responsiveness
CsbHLH019 CsaV3_6G044570	1955	2001	Anaerobic induction
CsbHLH020 CsaV3_6G044560	32	66	Anaerobic induction
CsbHLH020 CsaV3_6G044560	64	95	Defense and stress responsiveness
CsbHLH020 CsaV3_6G044560	126	160	Anaerobic induction
CsbHLH020 CsaV3_6G044560	226	271	Abscisic acid responsiveness
CsbHLH020 CsaV3_6G044560	261	307	Light responsive element
CsbHLH020 CsaV3_6G044560	388	433	Abscisic acid responsiveness
CsbHLH020 CsaV3_6G044560	398	445	Gibberellin-responsive element
CsbHLH020 CsaV3_6G044560	446	495	Salicylic acid responsiveness
CsbHLH020 CsaV3_6G044560	499	545	Light responsive element
CsbHLH020 CsaV3_6G044560	734	781	Gibberellin-responsive element
CsbHLH020 CsaV3_6G044560	987	1020	Gibberellin-responsive element
CsbHLH020 CsaV3_6G044560	1230	1264	Light responsive element
CsbHLH020 CsaV3_6G044560	1309	1342	Gibberellin-responsive element
CsbHLH020 CsaV3_6G044560	1481	1530	Abscisic acid responsiveness
CsbHLH020 CsaV3_6G044560	1484	1529	Abscisic acid responsiveness
CsbHLH020 CsaV3_6G044560	1594	1640	Anaerobic induction
CsbHLH020 CsaV3_6G044560	1647	1692	Abscisic acid responsiveness
CsbHLH020 CsaV3_6G044560	1773	1804	Defense and stress responsiveness
CsbHLH020 CsaV3_6G044560	1810	1856	Low-temperature responsiveness
CsbHLH020 CsaV3_6G044560	1838	1883	Abscisic acid responsiveness
CsbHLH020 CsaV3_6G044560	1893	1924	Light responsive element
CsbHLH021 CsaV3_5G026500	119	165	Light responsive element
CsbHLH021 CsaV3_5G026500	682	728	MYB binding site involved in drought-inducibility
CsbHLH021 CsaV3_5G026500	835	881	Light responsive element
CsbHLH021 CsaV3_5G026500	915	946	Salicylic acid responsiveness
CsbHLH021 CsaV3_5G026500	1027	1058	Defense and stress responsiveness
CsbHLH021 CsaV3_5G026500	1253	1288	Abscisic acid responsiveness
CsbHLH021 CsaV3_5G026500	1353	1387	MYB binding site involved in drought-inducibility
CsbHLH021 CsaV3_5G026500	1527	1575	Light responsive element
CsbHLH021 CsaV3_5G026500	1543	1576	Gibberellin-responsive element
CsbHLH021 CsaV3_5G026500	1605	1637	Light responsive element
CsbHLH021 CsaV3_5G026500	1621	1652	Salicylic acid responsiveness
CsbHLH021 CsaV3_5G026500	1710	1744	MYB binding site involved in drought-inducibility
CsbHLH021 CsaV3_5G026500	1769	1816	Gibberellin-responsive element
CsbHLH021 CsaV3_5G026500	1879	1928	Defense and stress responsiveness
CsbHLH022 CsaV3_6G044730	1204	1237	Gibberellin-responsive element
CsbHLH022 CsaV3_6G044730	92	138	Light responsive element
CsbHLH022 CsaV3_6G044730	1096	1130	Light responsive element
CsbHLH022 CsaV3_6G044730	1222	1256	Light responsive element
CsbHLH022 CsaV3_6G044730	1400	1434	Light responsive element
CsbHLH022 CsaV3_6G044730	1270	1316	Anaerobic induction
CsbHLH022 CsaV3_6G044730	839	885	MYB binding site involved in drought-inducibility
CsbHLH022 CsaV3_6G044730	1301	1336	Abscisic acid responsiveness
CsbHLH023 CsaV3_2G030090	24	69	Abscisic acid responsiveness
CsbHLH023 CsaV3_2G030090	119	154	MeJA-responsiveness
CsbHLH023 CsaV3_2G030090	137	183	Light responsive element
CsbHLH023 CsaV3_2G030090	274	309	MeJA-responsiveness
CsbHLH023 CsaV3_2G030090	281	316	Abscisic acid responsiveness
CsbHLH023 CsaV3_2G030090	293	323	Light responsive element
CsbHLH023 CsaV3_2G030090	336	382	Light responsive element
CsbHLH023 CsaV3_2G030090	348	393	MeJA-responsiveness
CsbHLH023 CsaV3_2G030090	380	426	Light responsive element
CsbHLH023 CsaV3_2G030090	454	488	Low-temperature responsiveness
CsbHLH023 CsaV3_2G030090	464	497	Abscisic acid responsiveness
CsbHLH023 CsaV3_2G030090	475	507	Light responsive element
CsbHLH023 CsaV3_2G030090	499	544	MeJA-responsiveness
CsbHLH023 CsaV3_2G030090	954	1000	Light responsive element
CsbHLH023 CsaV3_2G030090	994	1043	Light responsive element
CsbHLH023 CsaV3_2G030090	1034	1068	MYB binding site involved in drought-inducibility
CsbHLH023 CsaV3_2G030090	1176	1210	Auxin responsiveness
CsbHLH023 CsaV3_2G030090	1570	1604	Light responsive element
CsbHLH023 CsaV3_2G030090	1724	1759	MeJA-responsiveness
CsbHLH023 CsaV3_2G030090	1736	1782	Anaerobic induction
CsbHLH023 CsaV3_2G030090	1744	1779	Abscisic acid responsiveness
CsbHLH024 CsaV3_6G043370	73	107	Anaerobic induction
CsbHLH024 CsaV3_6G043370	192	241	Light responsive element
CsbHLH024 CsaV3_6G043370	280	311	Salicylic acid responsiveness
CsbHLH024 CsaV3_6G043370	333	379	Light responsive element
CsbHLH024 CsaV3_6G043370	356	387	Salicylic acid responsiveness
CsbHLH024 CsaV3_6G043370	371	402	Abscisic acid responsiveness
CsbHLH024 CsaV3_6G043370	374	419	Abscisic acid responsiveness
CsbHLH024 CsaV3_6G043370	474	520	Light responsive element
CsbHLH024 CsaV3_6G043370	696	730	Anaerobic induction
CsbHLH024 CsaV3_6G043370	756	802	Light responsive element
CsbHLH024 CsaV3_6G043370	991	1025	Light responsive element
CsbHLH024 CsaV3_6G043370	1033	1079	Anaerobic induction
CsbHLH024 CsaV3_6G043370	1155	1189	Light responsive element
CsbHLH024 CsaV3_6G043370	1197	1231	Light responsive element
CsbHLH024 CsaV3_6G043370	1268	1302	Light responsive element
CsbHLH024 CsaV3_6G043370	1793	1823	Light responsive element
CsbHLH024 CsaV3_6G043370	1801	1835	Anaerobic induction
CsbHLH025 CsaV3_6G044580	328	377	wound-responsive element
CsbHLH025 CsaV3_6G044580	584	630	Auxin responsiveness
CsbHLH025 CsaV3_6G044580	683	729	Light responsive element
CsbHLH025 CsaV3_6G044580	705	738	Gibberellin-responsive element
CsbHLH025 CsaV3_6G044580	728	759	Defense and stress responsiveness
CsbHLH025 CsaV3_6G044580	800	846	Light responsive element
CsbHLH025 CsaV3_6G044580	927	973	Light responsive element
CsbHLH025 CsaV3_6G044580	1094	1142	Light responsive element
CsbHLH025 CsaV3_6G044580	1142	1176	Light responsive element
CsbHLH025 CsaV3_6G044580	1235	1266	Salicylic acid responsiveness
CsbHLH025 CsaV3_6G044580	1328	1362	Anaerobic induction
CsbHLH025 CsaV3_6G044580	1780	1829	Salicylic acid responsiveness
CsbHLH025 CsaV3_6G044580	1794	1828	MYB binding site involved in drought-inducibility
CsbHLH025 CsaV3_6G044580	1878	1912	Light responsive element
CsbHLH025 CsaV3_6G044580	1913	1947	Light responsive element
CsbHLH025 CsaV3_6G044580	1949	1983	Light responsive element
CsbHLH026 CsaV3_2G035250	771	820	Light responsive element
CsbHLH026 CsaV3_2G035250	1748	1782	Light responsive element
CsbHLH026 CsaV3_2G035250	360	405	MeJA-responsiveness
CsbHLH026 CsaV3_2G035250	954	985	Defense and stress responsiveness
CsbHLH026 CsaV3_2G035250	493	527	Anaerobic induction
CsbHLH026 CsaV3_2G035250	1413	1447	Anaerobic induction
CsbHLH026 CsaV3_2G035250	1972	2018	Anaerobic induction
CsbHLH026 CsaV3_2G035250	1777	1811	MYB binding site involved in drought-inducibility
CsbHLH026 CsaV3_2G035250	278	323	Abscisic acid responsiveness
CsbHLH027 CsaV3_2G008770	36	82	Light responsive element
CsbHLH027 CsaV3_2G008770	59	105	Anaerobic induction
CsbHLH027 CsaV3_2G008770	1484	1518	Light responsive element
CsbHLH027 CsaV3_2G008770	1671	1716	MeJA-responsiveness
CsbHLH027 CsaV3_2G008770	1825	1859	Light responsive element
CsbHLH027 CsaV3_2G008770	266	301	Abscisic acid responsiveness
CsbHLH027 CsaV3_2G008770	372	418	MYB binding site involved in drought-inducibility
CsbHLH027 CsaV3_2G008770	453	499	MYB binding site involved in drought-inducibility
CsbHLH027 CsaV3_2G008770	535	581	Low-temperature responsiveness
CsbHLH027 CsaV3_2G008770	759	793	Anaerobic induction
CsbHLH027 CsaV3_2G008770	1122	1168	Anaerobic induction
CsbHLH027 CsaV3_2G008770	1172	1206	Light responsive element
CsbHLH027 CsaV3_2G008770	1467	1512	Abscisic acid responsiveness
CsbHLH027 CsaV3_2G008770	1671	1706	MeJA-responsiveness
CsbHLH027 CsaV3_2G008770	1725	1771	MYB binding site involved in drought-inducibility
CsbHLH027 CsaV3_2G008770	1826	1871	Abscisic acid responsiveness
CsbHLH027 CsaV3_2G008770	1881	1927	Anaerobic induction
CsbHLH028 CsaV3_6G008940	1904	1939	MeJA-responsiveness
CsbHLH028 CsaV3_6G008940	3	49	Light responsive element
CsbHLH028 CsaV3_6G008940	792	838	Light responsive element
CsbHLH028 CsaV3_6G008940	1904	1949	MeJA-responsiveness
CsbHLH028 CsaV3_6G008940	598	631	Gibberellin-responsive element
CsbHLH028 CsaV3_6G008940	1711	1760	Defense and stress responsiveness
CsbHLH028 CsaV3_6G008940	1932	1978	Anaerobic induction
CsbHLH028 CsaV3_6G008940	1801	1847	MYB binding site involved in drought-inducibility
CsbHLH028 CsaV3_6G008940	1269	1318	Salicylic acid responsiveness
CsbHLH028 CsaV3_6G008940	1718	1764	Auxin responsiveness
CsbHLH029 CsaV3_6G014370	150	195	Abscisic acid responsiveness
CsbHLH029 CsaV3_6G014370	197	245	Light responsive element
CsbHLH029 CsaV3_6G014370	203	249	Anaerobic induction
CsbHLH029 CsaV3_6G014370	246	280	Anaerobic induction
CsbHLH029 CsaV3_6G014370	839	885	Light responsive element
CsbHLH029 CsaV3_6G014370	1318	1364	Light responsive element
CsbHLH029 CsaV3_6G014370	1533	1565	Light responsive element
CsbHLH029 CsaV3_6G014370	1702	1747	Abscisic acid responsiveness
CsbHLH029 CsaV3_6G014370	1825	1859	Light responsive element
CsbHLH029 CsaV3_6G014370	1845	1879	Light responsive element
CsbHLH029 CsaV3_6G014370	1893	1942	Defense and stress responsiveness
CsbHLH029 CsaV3_6G014370	1926	1960	Light responsive element
CsbHLH030 CsaV3_5G033960	1779	1812	Gibberellin-responsive element
CsbHLH030 CsaV3_5G033960	1802	1835	Gibberellin-responsive element
CsbHLH030 CsaV3_5G033960	417	463	Light responsive element
CsbHLH030 CsaV3_5G033960	514	560	Light responsive element
CsbHLH030 CsaV3_5G033960	579	625	Light responsive element
CsbHLH030 CsaV3_5G033960	1422	1456	Light responsive element
CsbHLH030 CsaV3_5G033960	1793	1827	Light responsive element
CsbHLH030 CsaV3_5G033960	1901	1935	Light responsive element
CsbHLH030 CsaV3_5G033960	377	422	MeJA-responsiveness
CsbHLH030 CsaV3_5G033960	811	857	Anaerobic induction
CsbHLH030 CsaV3_5G033960	589	620	Salicylic acid responsiveness
CsbHLH030 CsaV3_5G033960	1592	1641	Salicylic acid responsiveness
CsbHLH031 CsaV3_6G036080	125	171	Light responsive element
CsbHLH031 CsaV3_6G036080	251	300	Salicylic acid responsiveness
CsbHLH031 CsaV3_6G036080	366	412	Light responsive element
CsbHLH031 CsaV3_6G036080	488	534	Light responsive element
CsbHLH031 CsaV3_6G036080	533	579	Light responsive element
CsbHLH031 CsaV3_6G036080	730	775	Abscisic acid responsiveness
CsbHLH031 CsaV3_6G036080	822	868	Light responsive element
CsbHLH031 CsaV3_6G036080	968	999	Light responsive element
CsbHLH031 CsaV3_6G036080	1123	1157	Anaerobic induction
CsbHLH031 CsaV3_6G036080	1528	1562	Light responsive element
CsbHLH031 CsaV3_6G036080	1651	1700	Light responsive element
CsbHLH031 CsaV3_6G036080	1794	1840	Anaerobic induction
CsbHLH031 CsaV3_6G036080	1942	1973	Defense and stress responsiveness
CsbHLH032 CsaV3_1G033410	874	920	Light responsive element
CsbHLH032 CsaV3_1G033410	1252	1297	MeJA-responsiveness
CsbHLH032 CsaV3_1G033410	1284	1315	Defense and stress responsiveness
CsbHLH032 CsaV3_1G033410	1305	1338	Gibberellin-responsive element
CsbHLH032 CsaV3_1G033410	1390	1421	Salicylic acid responsiveness
CsbHLH032 CsaV3_1G033410	1463	1512	Salicylic acid responsiveness
CsbHLH032 CsaV3_1G033410	1495	1541	Anaerobic induction
CsbHLH032 CsaV3_1G033410	1577	1623	MYB binding site involved in drought-inducibility
CsbHLH032 CsaV3_1G033410	1618	1652	Low-temperature responsiveness
CsbHLH032 CsaV3_1G033410	1774	1820	Anaerobic induction
CsbHLH032 CsaV3_1G033410	1784	1819	MeJA-responsiveness
CsbHLH032 CsaV3_1G033410	1817	1850	Gibberellin-responsive element
CsbHLH032 CsaV3_1G033410	1866	1900	Anaerobic induction
CsbHLH033 CsaV3_1G009900	182	217	MeJA-responsiveness
CsbHLH033 CsaV3_1G009900	1190	1221	Defense and stress responsiveness
CsbHLH033 CsaV3_1G009900	596	630	Anaerobic induction
CsbHLH033 CsaV3_1G009900	714	763	Salicylic acid responsiveness
CsbHLH033 CsaV3_1G009900	1792	1841	Salicylic acid responsiveness
CsbHLH033 CsaV3_1G009900	69	115	Auxin responsiveness
CsbHLH033 CsaV3_1G009900	409	444	Abscisic acid responsiveness
CsbHLH034 CsaV3_2G001440	0	34	Light responsive element
CsbHLH034 CsaV3_2G001440	39	85	Anaerobic induction
CsbHLH034 CsaV3_2G001440	183	217	Anaerobic induction
CsbHLH034 CsaV3_2G001440	688	723	Abscisic acid responsiveness
CsbHLH034 CsaV3_2G001440	690	735	MeJA-responsiveness
CsbHLH034 CsaV3_2G001440	766	812	Anaerobic induction
CsbHLH034 CsaV3_2G001440	690	725	MeJA-responsiveness
CsbHLH034 CsaV3_2G001440	688	734	Light responsive element
CsbHLH034 CsaV3_2G001440	828	874	Light responsive element
CsbHLH034 CsaV3_2G001440	900	946	Light responsive element
CsbHLH034 CsaV3_2G001440	1132	1163	Salicylic acid responsiveness
CsbHLH034 CsaV3_2G001440	1406	1440	Anaerobic induction
CsbHLH034 CsaV3_2G001440	1752	1798	Anaerobic induction
CsbHLH034 CsaV3_2G001440	1822	1870	Light responsive element
CsbHLH034 CsaV3_2G001440	1859	1905	Anaerobic induction
CsbHLH034 CsaV3_2G001440	1889	1923	Light responsive element
CsbHLH035 CsaV3_1G031920	368	414	MYB binding site involved in drought-inducibility
CsbHLH035 CsaV3_1G031920	535	581	Light responsive element
CsbHLH035 CsaV3_1G031920	674	719	Abscisic acid responsiveness
CsbHLH035 CsaV3_1G031920	709	741	Light responsive element
CsbHLH035 CsaV3_1G031920	870	916	Anaerobic induction
CsbHLH035 CsaV3_1G031920	1025	1073	Light responsive element
CsbHLH035 CsaV3_1G031920	1070	1104	Light responsive element
CsbHLH035 CsaV3_1G031920	1128	1173	Abscisic acid responsiveness
CsbHLH035 CsaV3_1G031920	1152	1183	Defense and stress responsiveness
CsbHLH035 CsaV3_1G031920	1200	1234	Anaerobic induction
CsbHLH035 CsaV3_1G031920	1290	1321	Defense and stress responsiveness
CsbHLH035 CsaV3_1G031920	1346	1392	Anaerobic induction
CsbHLH035 CsaV3_1G031920	1590	1624	Light responsive element
CsbHLH036 CsaV3_7G004510	3	49	Light responsive element
CsbHLH036 CsaV3_7G004510	162	193	Defense and stress responsiveness
CsbHLH036 CsaV3_7G004510	206	252	Light responsive element
CsbHLH036 CsaV3_7G004510	341	375	Anaerobic induction
CsbHLH036 CsaV3_7G004510	1049	1098	Abscisic acid responsiveness
CsbHLH036 CsaV3_7G004510	1112	1146	Light responsive element
CsbHLH036 CsaV3_7G004510	1334	1380	MYB binding site involved in drought-inducibility
CsbHLH036 CsaV3_7G004510	1835	1883	Auxin responsiveness
CsbHLH036 CsaV3_7G004510	1864	1899	MeJA-responsiveness
CsbHLH036 CsaV3_7G004510	1864	1909	MeJA-responsiveness
CsbHLH037 CsaV3_4G034440	229	278	Light responsive element
CsbHLH037 CsaV3_4G034440	1523	1572	Light responsive element
CsbHLH037 CsaV3_4G034440	1884	1934	Light responsive element
CsbHLH037 CsaV3_4G034440	249	295	Light responsive element
CsbHLH037 CsaV3_4G034440	473	519	Light responsive element
CsbHLH037 CsaV3_4G034440	1196	1230	Light responsive element
CsbHLH037 CsaV3_4G034440	1762	1796	Light responsive element
CsbHLH037 CsaV3_4G034440	1712	1743	wound-responsive element
CsbHLH037 CsaV3_4G034440	45	94	Salicylic acid responsiveness
CsbHLH037 CsaV3_4G034440	1585	1619	Auxin responsiveness
CsbHLH038 CsaV3_4G029740	218	251	Gibberellin-responsive element
CsbHLH038 CsaV3_4G029740	13	59	Light responsive element
CsbHLH038 CsaV3_4G029740	853	899	Light responsive element
CsbHLH038 CsaV3_4G029740	1133	1179	Anaerobic induction
CsbHLH038 CsaV3_4G029740	1491	1525	Anaerobic induction
CsbHLH038 CsaV3_4G029740	1752	1798	Anaerobic induction
CsbHLH038 CsaV3_4G029740	1726	1759	Gibberellin-responsive element
CsbHLH038 CsaV3_4G029740	1553	1599	Auxin responsiveness
CsbHLH039 CsaV3_3G000950	1016	1045.5	MYB binding site involved in flavonoid biosynthetic genes regulation
CsbHLH039 CsaV3_3G000950	1735	1767	Light responsive element
CsbHLH039 CsaV3_3G000950	1821	1852	Light responsive element
CsbHLH039 CsaV3_3G000950	880	926	Light responsive element
CsbHLH039 CsaV3_3G000950	924	958	MYB binding site involved in drought-inducibility
CsbHLH039 CsaV3_3G000950	282	331	Salicylic acid responsiveness
CsbHLH039 CsaV3_3G000950	1474	1505	Salicylic acid responsiveness
CsbHLH040 CsaV3_2G026610	1731	1781.5	MYB binding site involved in flavonoid biosynthetic genes regulation
CsbHLH040 CsaV3_2G026610	1912	1959	Gibberellin-responsive element
CsbHLH040 CsaV3_2G026610	1650	1698	Light responsive element
CsbHLH040 CsaV3_2G026610	598	644	Light responsive element
CsbHLH040 CsaV3_2G026610	1071	1105	Light responsive element
CsbHLH040 CsaV3_2G026610	1249	1283	Light responsive element
CsbHLH040 CsaV3_2G026610	1706	1740	Light responsive element
CsbHLH040 CsaV3_2G026610	1801	1835	Light responsive element
CsbHLH040 CsaV3_2G026610	1957	1991	Light responsive element
CsbHLH040 CsaV3_2G026610	1179	1225	Light responsive element
CsbHLH040 CsaV3_2G026610	150	196	Anaerobic induction
CsbHLH040 CsaV3_2G026610	813	847	Anaerobic induction
CsbHLH040 CsaV3_2G026610	302	351	Salicylic acid responsiveness
CsbHLH040 CsaV3_2G026610	1687	1734	Gibberellin-responsive element
CsbHLH041 CsaV3_1G040580	404	439	Abscisic acid responsiveness
CsbHLH041 CsaV3_1G040580	493	539	Anaerobic induction
CsbHLH041 CsaV3_1G040580	793	839	Light responsive element
CsbHLH041 CsaV3_1G040580	810	856	Light responsive element
CsbHLH041 CsaV3_1G040580	835	881	Light responsive element
CsbHLH041 CsaV3_1G040580	845	891	Light responsive element
CsbHLH041 CsaV3_1G040580	869	915	Light responsive element
CsbHLH041 CsaV3_1G040580	1079	1125	Anaerobic induction
CsbHLH041 CsaV3_1G040580	1259	1293	Light responsive element
CsbHLH041 CsaV3_1G040580	1396	1430	Light responsive element
CsbHLH041 CsaV3_1G040580	1621	1667	Anaerobic induction
CsbHLH041 CsaV3_1G040580	1634	1683	Defense and stress responsiveness
CsbHLH042 CsaV3_6G037080	444	478	Anaerobic induction
CsbHLH042 CsaV3_6G037080	586	632	Light responsive element
CsbHLH042 CsaV3_6G037080	975	1021	Light responsive element
CsbHLH042 CsaV3_6G037080	1154	1201	Auxin responsiveness
CsbHLH042 CsaV3_6G037080	1375	1410	MeJA-responsiveness
CsbHLH042 CsaV3_6G037080	1394	1440	MYB binding site involved in drought-inducibility
CsbHLH042 CsaV3_6G037080	1473	1518	Abscisic acid responsiveness
CsbHLH042 CsaV3_6G037080	1480	1514	Light responsive element
CsbHLH042 CsaV3_6G037080	1521	1570	Defense and stress responsiveness
CsbHLH042 CsaV3_6G037080	1888	1934	Anaerobic induction
CsbHLH043 CsaV3_6G041730	10	45	Light responsive element
CsbHLH043 CsaV3_6G041730	380	413	Gibberellin-responsive element
CsbHLH043 CsaV3_6G041730	432	463	Defense and stress responsiveness
CsbHLH043 CsaV3_6G041730	562	593	Defense and stress responsiveness
CsbHLH043 CsaV3_6G041730	575	609	Light responsive element
CsbHLH043 CsaV3_6G041730	872	918	Light responsive element
CsbHLH043 CsaV3_6G041730	1231	1281.5	MYB binding site involved in flavonoid biosynthetic genes regulation
CsbHLH043 CsaV3_6G041730	1269	1303	Light responsive element
CsbHLH043 CsaV3_6G041730	1420	1469	Defense and stress responsiveness
CsbHLH043 CsaV3_6G041730	1450	1484	Light responsive element
CsbHLH043 CsaV3_6G041730	1646	1695	Salicylic acid responsiveness
CsbHLH044 CsaV3_1G003910	164	210	Anaerobic induction
CsbHLH044 CsaV3_1G003910	217	263	Light responsive element
CsbHLH044 CsaV3_1G003910	297	343	Light responsive element
CsbHLH044 CsaV3_1G003910	474	520	Light responsive element
CsbHLH044 CsaV3_1G003910	655	687	Light responsive element
CsbHLH044 CsaV3_1G003910	815	861	Anaerobic induction
CsbHLH044 CsaV3_1G003910	1109	1143	Auxin responsiveness
CsbHLH044 CsaV3_1G003910	1573	1608	MeJA-responsiveness
CsbHLH044 CsaV3_1G003910	1659	1704	Abscisic acid responsiveness
CsbHLH044 CsaV3_1G003910	1879	1925	Anaerobic induction
CsbHLH045 CsaV3_3G013690	91	137	Anaerobic induction
CsbHLH045 CsaV3_3G013690	263	309	Light responsive element
CsbHLH045 CsaV3_3G013690	348	394	Light responsive element
CsbHLH045 CsaV3_3G013690	366	412	Light responsive element
CsbHLH045 CsaV3_3G013690	464	498	Anaerobic induction
CsbHLH045 CsaV3_3G013690	531	580	Salicylic acid responsiveness
CsbHLH045 CsaV3_3G013690	827	861	MYB binding site involved in drought-inducibility
CsbHLH045 CsaV3_3G013690	1099	1133	Light responsive element
CsbHLH045 CsaV3_3G013690	1195	1241	Auxin responsiveness
CsbHLH045 CsaV3_3G013690	1438	1472	Light responsive element
CsbHLH045 CsaV3_3G013690	1479	1508.5	MYB binding site involved in flavonoid biosynthetic genes regulation
CsbHLH045 CsaV3_3G013690	1581	1627	Anaerobic induction
CsbHLH045 CsaV3_3G013690	1630	1675	Abscisic acid responsiveness
CsbHLH045 CsaV3_3G013690	1684	1719	Abscisic acid responsiveness
CsbHLH045 CsaV3_3G013690	1754	1802	Light responsive element
CsbHLH045 CsaV3_3G013690	1788	1834	Anaerobic induction
CsbHLH045 CsaV3_3G013690	1967	2013	Anaerobic induction
CsbHLH046 CsaV3_1G006280	403	449	Light responsive element
CsbHLH046 CsaV3_1G006280	516	562	Light responsive element
CsbHLH046 CsaV3_1G006280	588	634	Light responsive element
CsbHLH046 CsaV3_1G006280	774	819	Abscisic acid responsiveness
CsbHLH046 CsaV3_1G006280	781	828	Gibberellin-responsive element
CsbHLH046 CsaV3_1G006280	980	1014	Light responsive element
CsbHLH046 CsaV3_1G006280	1057	1103	Low-temperature responsiveness
CsbHLH046 CsaV3_1G006280	1086	1131	MeJA-responsiveness
CsbHLH046 CsaV3_1G006280	1198	1244	Auxin responsiveness
CsbHLH046 CsaV3_1G006280	1378	1409	Salicylic acid responsiveness
CsbHLH046 CsaV3_1G006280	1447	1481	Low-temperature responsiveness
CsbHLH046 CsaV3_1G006280	1738	1784	MYB binding site involved in drought-inducibility
CsbHLH046 CsaV3_1G006280	1879	1926	Gibberellin-responsive element
CsbHLH047 CsaV3_1G002260	262	293	Salicylic acid responsiveness
CsbHLH047 CsaV3_1G002260	361	395	Low-temperature responsiveness
CsbHLH047 CsaV3_1G002260	494	525	Light responsive element
CsbHLH047 CsaV3_1G002260	612	646	Anaerobic induction
CsbHLH047 CsaV3_1G002260	711	746	Abscisic acid responsiveness
CsbHLH047 CsaV3_1G002260	929	961	Light responsive element
CsbHLH047 CsaV3_1G002260	1030	1079	Light responsive element
CsbHLH047 CsaV3_1G002260	1280	1310	Light responsive element
CsbHLH047 CsaV3_1G002260	1304	1339	Abscisic acid responsiveness
CsbHLH047 CsaV3_1G002260	1334	1379	MeJA-responsiveness
CsbHLH047 CsaV3_1G002260	1359	1405	Auxin responsiveness
CsbHLH047 CsaV3_1G002260	1408	1453	Abscisic acid responsiveness
CsbHLH047 CsaV3_1G002260	1596	1628	Light responsive element
CsbHLH047 CsaV3_1G002260	1724	1758	Low-temperature responsiveness
CsbHLH047 CsaV3_1G002260	1842	1873	Salicylic acid responsiveness
CsbHLH048 CsaV3_3G039100	0	16	Defense and stress responsiveness
CsbHLH048 CsaV3_3G039100	16	61	Abscisic acid responsiveness
CsbHLH048 CsaV3_3G039100	269	318	Salicylic acid responsiveness
CsbHLH048 CsaV3_3G039100	361	407	Light responsive element
CsbHLH048 CsaV3_3G039100	409	440	Light responsive element
CsbHLH048 CsaV3_3G039100	462	493	Defense and stress responsiveness
CsbHLH048 CsaV3_3G039100	829	878	Salicylic acid responsiveness
CsbHLH048 CsaV3_3G039100	949	995	Anaerobic induction
CsbHLH048 CsaV3_3G039100	1056	1090	Light responsive element
CsbHLH048 CsaV3_3G039100	1145	1180	MeJA-responsiveness
CsbHLH048 CsaV3_3G039100	1429	1476	Gibberellin-responsive element
CsbHLH048 CsaV3_3G039100	1481	1512	Defense and stress responsiveness
CsbHLH048 CsaV3_3G039100	1716	1761	MeJA-responsiveness
CsbHLH049 CsaV3_5G033600	126	172	Anaerobic induction
CsbHLH049 CsaV3_5G033600	268	314	Light responsive element
CsbHLH049 CsaV3_5G033600	328	374	Light responsive element
CsbHLH049 CsaV3_5G033600	690	736	Light responsive element
CsbHLH049 CsaV3_5G033600	749	795	Light responsive element
CsbHLH049 CsaV3_5G033600	845	890	Abscisic acid responsiveness
CsbHLH049 CsaV3_5G033600	886	920	Anaerobic induction
CsbHLH049 CsaV3_5G033600	1078	1112	Light responsive element
CsbHLH049 CsaV3_5G033600	1340	1389	Defense and stress responsiveness
CsbHLH049 CsaV3_5G033600	1621	1655	Light responsive element
CsbHLH049 CsaV3_5G033600	1655	1689	Anaerobic induction
CsbHLH049 CsaV3_5G033600	1780	1831	Salicylic acid responsiveness
CsbHLH050 CsaV3_1G006650	968	1017	Light responsive element
CsbHLH050 CsaV3_1G006650	0	38	Light responsive element
CsbHLH050 CsaV3_1G006650	1765	1812	Auxin responsiveness
CsbHLH050 CsaV3_1G006650	1628	1674	Anaerobic induction
CsbHLH050 CsaV3_1G006650	1218	1252	MYB binding site involved in drought-inducibility
CsbHLH050 CsaV3_1G006650	1565	1599	Auxin responsiveness
CsbHLH051 CsaV3_6G001900	6	30	Abscisic acid responsiveness
CsbHLH051 CsaV3_6G001900	458	505	Gibberellin-responsive element
CsbHLH051 CsaV3_6G001900	489	539	Light responsive element
CsbHLH051 CsaV3_6G001900	534	583	Salicylic acid responsiveness
CsbHLH051 CsaV3_6G001900	685	716	Salicylic acid responsiveness
CsbHLH051 CsaV3_6G001900	820	852	Auxin responsiveness
CsbHLH051 CsaV3_6G001900	903	952	Salicylic acid responsiveness
CsbHLH051 CsaV3_6G001900	958	1004	Light responsive element
CsbHLH051 CsaV3_6G001900	1025	1060	MeJA-responsiveness
CsbHLH051 CsaV3_6G001900	1028	1063	Abscisic acid responsiveness
CsbHLH051 CsaV3_6G001900	1103	1138	MeJA-responsiveness
CsbHLH051 CsaV3_6G001900	1103	1151	Auxin responsiveness
CsbHLH051 CsaV3_6G001900	1279	1309	Light responsive element
CsbHLH051 CsaV3_6G001900	1281	1313	Light responsive element
CsbHLH051 CsaV3_6G001900	1718	1766	Light responsive element
CsbHLH051 CsaV3_6G001900	1920	1966	Anaerobic induction
CsbHLH052 CsaV3_1G037610	862	911	Defense and stress responsiveness
CsbHLH052 CsaV3_1G037610	1367	1401	Light responsive element
CsbHLH052 CsaV3_1G037610	1610	1644	Light responsive element
CsbHLH052 CsaV3_1G037610	1789	1823	Light responsive element
CsbHLH052 CsaV3_1G037610	1834	1868	Light responsive element
CsbHLH052 CsaV3_1G037610	1043	1092	Salicylic acid responsiveness
CsbHLH052 CsaV3_1G037610	1298	1329	Salicylic acid responsiveness
CsbHLH053 CsaV3_6G037070	40	86	Light responsive element
CsbHLH053 CsaV3_6G037070	102	147	Abscisic acid responsiveness
CsbHLH053 CsaV3_6G037070	126	172	Light responsive element
CsbHLH053 CsaV3_6G037070	238	272	Auxin responsiveness
CsbHLH053 CsaV3_6G037070	286	320	Anaerobic induction
CsbHLH053 CsaV3_6G037070	381	428	Gibberellin-responsive element
CsbHLH053 CsaV3_6G037070	456	490	Anaerobic induction
CsbHLH053 CsaV3_6G037070	940	986	Light responsive element
CsbHLH053 CsaV3_6G037070	980	1010	Salicylic acid responsiveness
CsbHLH053 CsaV3_6G037070	1646	1680	Light responsive element
CsbHLH053 CsaV3_6G037070	1846	1892	Anaerobic induction
CsbHLH054 CsaV3_2G026190	22	57	Abscisic acid responsiveness
CsbHLH054 CsaV3_2G026190	49	95	Anaerobic induction
CsbHLH054 CsaV3_2G026190	88	134	Anaerobic induction
CsbHLH054 CsaV3_2G026190	107	153	Anaerobic induction
CsbHLH054 CsaV3_2G026190	275	321	Light responsive element
CsbHLH054 CsaV3_2G026190	397	431	Anaerobic induction
CsbHLH054 CsaV3_2G026190	405	454	Defense and stress responsiveness
CsbHLH054 CsaV3_2G026190	656	702	Light responsive element
CsbHLH054 CsaV3_2G026190	985	1031	Anaerobic induction
CsbHLH054 CsaV3_2G026190	1040	1085	MeJA-responsiveness
CsbHLH054 CsaV3_2G026190	1317	1362	Abscisic acid responsiveness
CsbHLH054 CsaV3_2G026190	1629	1663	Light responsive element
CsbHLH054 CsaV3_2G026190	1884	1931	Gibberellin-responsive element
CsbHLH055 CsaV3_3G034600	282	328	Light responsive element
CsbHLH055 CsaV3_3G034600	324	369	Abscisic acid responsiveness
CsbHLH055 CsaV3_3G034600	735	767	Light responsive element
CsbHLH055 CsaV3_3G034600	976	1022	Light responsive element
CsbHLH055 CsaV3_3G034600	1090	1124	Light responsive element
CsbHLH055 CsaV3_3G034600	1141	1175	Anaerobic induction
CsbHLH055 CsaV3_3G034600	1267	1312	MeJA-responsiveness
CsbHLH055 CsaV3_3G034600	1424	1470	MYB binding site involved in drought-inducibility
CsbHLH055 CsaV3_3G034600	1810	1856	MYB binding site involved in drought-inducibility
CsbHLH055 CsaV3_3G034600	1828	1874	Auxin responsiveness
CsbHLH055 CsaV3_3G034600	1892	1939	Gibberellin-responsive element
CsbHLH056 CsaV3_3G044120	0	31	Abscisic acid responsiveness
CsbHLH056 CsaV3_3G044120	366	401	Abscisic acid responsiveness
CsbHLH056 CsaV3_3G044120	412	461	Light responsive element
CsbHLH056 CsaV3_3G044120	557	603	Light responsive element
CsbHLH056 CsaV3_3G044120	773	820	Gibberellin-responsive element
CsbHLH056 CsaV3_3G044120	825	871	Anaerobic induction
CsbHLH056 CsaV3_3G044120	1027	1072	MeJA-responsiveness
CsbHLH056 CsaV3_3G044120	1140	1185	Abscisic acid responsiveness
CsbHLH056 CsaV3_3G044120	1298	1344	Anaerobic induction
CsbHLH056 CsaV3_3G044120	1434	1480	Anaerobic induction
CsbHLH056 CsaV3_3G044120	1461	1495	Light responsive element
CsbHLH056 CsaV3_3G044120	1545	1579	Light responsive element
CsbHLH056 CsaV3_3G044120	1755	1801	Anaerobic induction
CsbHLH056 CsaV3_3G044120	1919	1966	Gibberellin-responsive element
CsbHLH057 CsaV3_2G005070	17	62	Abscisic acid responsiveness
CsbHLH057 CsaV3_2G005070	132	183	Salicylic acid responsiveness
CsbHLH057 CsaV3_2G005070	151	197	Light responsive element
CsbHLH057 CsaV3_2G005070	350	396	Anaerobic induction
CsbHLH057 CsaV3_2G005070	523	558	MeJA-responsiveness
CsbHLH057 CsaV3_2G005070	527	561	Light responsive element
CsbHLH057 CsaV3_2G005070	1201	1235	Light responsive element
CsbHLH057 CsaV3_2G005070	374	409	Abscisic acid responsiveness
CsbHLH057 CsaV3_2G005070	528	573	Abscisic acid responsiveness
CsbHLH057 CsaV3_2G005070	815	861	MYB binding site involved in drought-inducibility
CsbHLH057 CsaV3_2G005070	894	940	Anaerobic induction
CsbHLH057 CsaV3_2G005070	1010	1042	Light responsive element
CsbHLH057 CsaV3_2G005070	1202	1247	Abscisic acid responsiveness
CsbHLH057 CsaV3_2G005070	1321	1367	Anaerobic induction
CsbHLH057 CsaV3_2G005070	1778	1825	Gibberellin-responsive element
CsbHLH057 CsaV3_2G005070	1792	1837	Abscisic acid responsiveness
CsbHLH057 CsaV3_2G005070	1881	1927	Anaerobic induction
CsbHLH058 CsaV3_2G014750	57	106	Defense and stress responsiveness
CsbHLH058 CsaV3_2G014750	190	221	Salicylic acid responsiveness
CsbHLH058 CsaV3_2G014750	675	721	Light responsive element
CsbHLH058 CsaV3_2G014750	1188	1222	Light responsive element
CsbHLH058 CsaV3_2G014750	1949	1983	Light responsive element
CsbHLH058 CsaV3_2G014750	333	364	Salicylic acid responsiveness
CsbHLH058 CsaV3_2G014750	548	597	Salicylic acid responsiveness
CsbHLH058 CsaV3_2G014750	606	652	MYB binding site involved in drought-inducibility
CsbHLH058 CsaV3_2G014750	1029	1075	Anaerobic induction
CsbHLH058 CsaV3_2G014750	1180	1230.5	MYB binding site involved in flavonoid biosynthetic genes regulation
CsbHLH058 CsaV3_2G014750	1212	1258	Anaerobic induction
CsbHLH058 CsaV3_2G014750	1361	1407	Anaerobic induction
CsbHLH058 CsaV3_2G014750	1533	1567	MYB binding site involved in drought-inducibility
CsbHLH058 CsaV3_2G014750	1746	1791	Abscisic acid responsiveness
CsbHLH058 CsaV3_2G014750	1753	1788	MeJA-responsiveness
CsbHLH059 CsaV3_7G027630	129	174	MeJA-responsiveness
CsbHLH059 CsaV3_7G027630	165	211	Light responsive element
CsbHLH059 CsaV3_7G027630	370	416	Light responsive element
CsbHLH059 CsaV3_7G027630	516	550	Low-temperature responsiveness
CsbHLH059 CsaV3_7G027630	594	639	MeJA-responsiveness
CsbHLH059 CsaV3_7G027630	899	949	Defense and stress responsiveness
CsbHLH059 CsaV3_7G027630	1062	1096	Anaerobic induction
CsbHLH059 CsaV3_7G027630	1129	1175	Anaerobic induction
CsbHLH059 CsaV3_7G027630	1316	1350	Light responsive element
CsbHLH059 CsaV3_7G027630	1541	1575	Anaerobic induction
CsbHLH059 CsaV3_7G027630	1744	1793	Salicylic acid responsiveness
CsbHLH060 CsaV3_2G025890	0	39	Light responsive element
CsbHLH060 CsaV3_2G025890	213	248	Abscisic acid responsiveness
CsbHLH060 CsaV3_2G025890	625	671	Low-temperature responsiveness
CsbHLH060 CsaV3_2G025890	684	718	MYB binding site involved in drought-inducibility
CsbHLH060 CsaV3_2G025890	850	883	Gibberellin-responsive element
CsbHLH060 CsaV3_2G025890	868	899	Salicylic acid responsiveness
CsbHLH060 CsaV3_2G025890	1163	1208	MeJA-responsiveness
CsbHLH060 CsaV3_2G025890	1163	1198	MeJA-responsiveness
CsbHLH060 CsaV3_2G025890	1320	1366	Light responsive element
CsbHLH060 CsaV3_2G025890	1321	1366	Abscisic acid responsiveness
CsbHLH060 CsaV3_2G025890	1345	1379	Low-temperature responsiveness
CsbHLH060 CsaV3_2G025890	1471	1505	Anaerobic induction
CsbHLH060 CsaV3_2G025890	1760	1807	Gibberellin-responsive element
CsbHLH060 CsaV3_2G025890	1957	1991	Anaerobic induction
CsbHLH061 CsaV3_2G030500	301	334	Gibberellin-responsive element
CsbHLH061 CsaV3_2G030500	1553	1586	Gibberellin-responsive element
CsbHLH061 CsaV3_2G030500	883	915	Light responsive element
CsbHLH061 CsaV3_2G030500	476	522	Light responsive element
CsbHLH061 CsaV3_2G030500	622	668	Light responsive element
CsbHLH061 CsaV3_2G030500	639	685	Light responsive element
CsbHLH061 CsaV3_2G030500	695	741	Light responsive element
CsbHLH061 CsaV3_2G030500	895	941	Light responsive element
CsbHLH061 CsaV3_2G030500	1284	1318	Light responsive element
CsbHLH061 CsaV3_2G030500	1841	1875	Light responsive element
CsbHLH061 CsaV3_2G030500	1532	1578	Light responsive element
CsbHLH061 CsaV3_2G030500	828	874	Low-temperature responsiveness
CsbHLH061 CsaV3_2G030500	1109	1140	Salicylic acid responsiveness
CsbHLH062 CsaV3_3G015900	0	32	Anaerobic induction
CsbHLH062 CsaV3_3G015900	123	169	Light responsive element
CsbHLH062 CsaV3_3G015900	163	209	Light responsive element
CsbHLH062 CsaV3_3G015900	324	369	Abscisic acid responsiveness
CsbHLH062 CsaV3_3G015900	339	384	MeJA-responsiveness
CsbHLH062 CsaV3_3G015900	434	480	MYB binding site involved in drought-inducibility
CsbHLH062 CsaV3_3G015900	707	738	Salicylic acid responsiveness
CsbHLH062 CsaV3_3G015900	1050	1084	Light responsive element
CsbHLH062 CsaV3_3G015900	1261	1311	Light responsive element
CsbHLH062 CsaV3_3G015900	1879	1911	Light responsive element
CsbHLH062 CsaV3_3G015900	1943	1977	Low-temperature responsiveness
CsbHLH063 CsaV3_7G000080	313	348	Abscisic acid responsiveness
CsbHLH063 CsaV3_7G000080	623	658	MeJA-responsiveness
CsbHLH063 CsaV3_7G000080	786	832	Light responsive element
CsbHLH063 CsaV3_7G000080	836	870	Anaerobic induction
CsbHLH063 CsaV3_7G000080	1143	1177	Light responsive element
CsbHLH063 CsaV3_7G000080	1524	1569	Abscisic acid responsiveness
CsbHLH063 CsaV3_7G000080	1621	1667	Anaerobic induction
CsbHLH063 CsaV3_7G000080	1658	1707	Salicylic acid responsiveness
CsbHLH063 CsaV3_7G000080	1836	1870	Anaerobic induction
CsbHLH063 CsaV3_7G000080	1950	1984	Anaerobic induction
CsbHLH064 CsaV3_1G000190	27	75	Light responsive element
CsbHLH064 CsaV3_1G000190	100	150	Light responsive element
CsbHLH064 CsaV3_1G000190	452	487	MeJA-responsiveness
CsbHLH064 CsaV3_1G000190	545	580	MeJA-responsiveness
CsbHLH064 CsaV3_1G000190	753	787	Low-temperature responsiveness
CsbHLH064 CsaV3_1G000190	917	948	Defense and stress responsiveness
CsbHLH064 CsaV3_1G000190	947	982	MeJA-responsiveness
CsbHLH064 CsaV3_1G000190	1038	1069	Defense and stress responsiveness
CsbHLH064 CsaV3_1G000190	1054	1088	MYB binding site involved in drought-inducibility
CsbHLH064 CsaV3_1G000190	1076	1111	MeJA-responsiveness
CsbHLH064 CsaV3_1G000190	1262	1311	Light responsive element
CsbHLH064 CsaV3_1G000190	1474	1508	Light responsive element
CsbHLH064 CsaV3_1G000190	1797	1842	Abscisic acid responsiveness
CsbHLH064 CsaV3_1G000190	1860	1906	Anaerobic induction
CsbHLH065 CsaV3_3G028610	439	485	Light responsive element
CsbHLH065 CsaV3_3G028610	477	523	Light responsive element
CsbHLH065 CsaV3_3G028610	589	635	Light responsive element
CsbHLH065 CsaV3_3G028610	710	744	Anaerobic induction
CsbHLH065 CsaV3_3G028610	748	794	Light responsive element
CsbHLH065 CsaV3_3G028610	1443	1472	MYB binding site involved in flavonoid biosynthetic genes regulation
CsbHLH065 CsaV3_3G028610	1466	1513	Gibberellin-responsive element
CsbHLH065 CsaV3_3G028610	1718	1763	MeJA-responsiveness
CsbHLH065 CsaV3_3G028610	1828	1877	Defense and stress responsiveness
CsbHLH065 CsaV3_3G028610	1848	1893	MeJA-responsiveness
CsbHLH066 CsaV3_2G003660	661	707	Light responsive element
CsbHLH066 CsaV3_2G003660	790	836	Light responsive element
CsbHLH066 CsaV3_2G003660	911	957	Light responsive element
CsbHLH066 CsaV3_2G003660	950	996	Light responsive element
CsbHLH066 CsaV3_2G003660	1196	1230	Light responsive element
CsbHLH066 CsaV3_2G003660	1056	1102	Anaerobic induction
CsbHLH066 CsaV3_2G003660	704	735	Salicylic acid responsiveness
CsbHLH066 CsaV3_2G003660	724	771	Abscisic acid responsiveness
CsbHLH067 CsaV3_4G002800	24	70	Light responsive element
CsbHLH067 CsaV3_4G002800	70	103	Gibberellin-responsive element
CsbHLH067 CsaV3_4G002800	515	561	Light responsive element
CsbHLH067 CsaV3_4G002800	785	831	Light responsive element
CsbHLH067 CsaV3_4G002800	991	1025	Light responsive element
CsbHLH067 CsaV3_4G002800	1011	1045	Light responsive element
CsbHLH067 CsaV3_4G002800	1045	1076	Light responsive element
CsbHLH067 CsaV3_4G002800	1054	1100	Auxin responsiveness
CsbHLH067 CsaV3_4G002800	1103	1149	Anaerobic induction
CsbHLH067 CsaV3_4G002800	1228	1273	Abscisic acid responsiveness
CsbHLH067 CsaV3_4G002800	1257	1302	Abscisic acid responsiveness
CsbHLH067 CsaV3_4G002800	1390	1424	Light responsive element
CsbHLH068 CsaV3_1G045830	777	823	Light responsive element
CsbHLH068 CsaV3_1G045830	1749	1798	Defense and stress responsiveness
CsbHLH068 CsaV3_1G045830	322	356	Anaerobic induction
CsbHLH068 CsaV3_1G045830	507	553	Anaerobic induction
CsbHLH068 CsaV3_1G045830	1937	1971	Anaerobic induction
CsbHLH068 CsaV3_1G045830	1550	1599	Salicylic acid responsiveness
CsbHLH068 CsaV3_1G045830	1906	1937	Salicylic acid responsiveness
CsbHLH068 CsaV3_1G045830	594	629	Abscisic acid responsiveness
CsbHLH069 CsaV3_4G026430	33	80	Auxin responsiveness
CsbHLH069 CsaV3_4G026430	294	340	Light responsive element
CsbHLH069 CsaV3_4G026430	329	375	Light responsive element
CsbHLH069 CsaV3_4G026430	358	392	Anaerobic induction
CsbHLH069 CsaV3_4G026430	440	474	Auxin responsiveness
CsbHLH069 CsaV3_4G026430	552	601	Salicylic acid responsiveness
CsbHLH069 CsaV3_4G026430	634	668	Light responsive element
CsbHLH069 CsaV3_4G026430	933	965	Light responsive element
CsbHLH069 CsaV3_4G026430	975	1026	Light responsive element
CsbHLH069 CsaV3_4G026430	1199	1234	Abscisic acid responsiveness
CsbHLH069 CsaV3_4G026430	1273	1319	Anaerobic induction
CsbHLH069 CsaV3_4G026430	1383	1429	Anaerobic induction
CsbHLH069 CsaV3_4G026430	1637	1670	Abscisic acid responsiveness
CsbHLH069 CsaV3_4G026430	1737	1766.5	MYB binding site involved in flavonoid biosynthetic genes regulation
CsbHLH069 CsaV3_4G026430	1752	1783	Salicylic acid responsiveness
CsbHLH069 CsaV3_4G026430	1829	1874	MeJA-responsiveness
CsbHLH069 CsaV3_4G026430	1968	2000	Light responsive element
CsbHLH070 CsaV3_3G007090	351	397	Light responsive element
CsbHLH070 CsaV3_3G007090	425	471	Light responsive element
CsbHLH070 CsaV3_3G007090	759	804	Abscisic acid responsiveness
CsbHLH070 CsaV3_3G007090	946	992	Light responsive element
CsbHLH070 CsaV3_3G007090	960	1006	Light responsive element
CsbHLH070 CsaV3_3G007090	1311	1357	Low-temperature responsiveness
CsbHLH070 CsaV3_3G007090	1360	1405	MeJA-responsiveness
CsbHLH070 CsaV3_3G007090	1403	1432	Light responsive element
CsbHLH070 CsaV3_3G007090	1483	1529	MYB binding site involved in drought-inducibility
CsbHLH070 CsaV3_3G007090	1582	1616	Low-temperature responsiveness
CsbHLH070 CsaV3_3G007090	1599	1633	Anaerobic induction
CsbHLH070 CsaV3_3G007090	1737	1768	Salicylic acid responsiveness
CsbHLH070 CsaV3_3G007090	1802	1848	MYB binding site involved in drought-inducibility
CsbHLH071 CsaV3_3G049050	532	564	Light responsive element
CsbHLH071 CsaV3_3G049050	1824	1858	Light responsive element
CsbHLH071 CsaV3_3G049050	411	457	Anaerobic induction
CsbHLH071 CsaV3_3G049050	495	526	Salicylic acid responsiveness
CsbHLH071 CsaV3_3G049050	1298	1332	Auxin responsiveness
CsbHLH071 CsaV3_3G049050	1825	1870	Abscisic acid responsiveness
CsbHLH072 CsaV3_1G005810	35	70	MeJA-responsiveness
CsbHLH072 CsaV3_1G005810	81	127	MYB binding site involved in drought-inducibility
CsbHLH072 CsaV3_1G005810	99	144	MeJA-responsiveness
CsbHLH072 CsaV3_1G005810	102	137	MeJA-responsiveness
CsbHLH072 CsaV3_1G005810	159	190	Defense and stress responsiveness
CsbHLH072 CsaV3_1G005810	447	481	Anaerobic induction
CsbHLH072 CsaV3_1G005810	494	540	Light responsive element
CsbHLH072 CsaV3_1G005810	844	890	Anaerobic induction
CsbHLH072 CsaV3_1G005810	987	1018	Defense and stress responsiveness
CsbHLH072 CsaV3_1G005810	1462	1496	Light responsive element
CsbHLH072 CsaV3_1G005810	1789	1821	Light responsive element
CsbHLH072 CsaV3_1G005810	1864	1897	Auxin responsiveness
CsbHLH073 CsaV3_2G026540	28	61	Gibberellin-responsive element
CsbHLH073 CsaV3_2G026540	1964	2011	Gibberellin-responsive element
CsbHLH073 CsaV3_2G026540	549	595	Light responsive element
CsbHLH073 CsaV3_2G026540	1489	1523	Light responsive element
CsbHLH073 CsaV3_2G026540	1754	1788	Light responsive element
CsbHLH073 CsaV3_2G026540	110	155	MeJA-responsiveness
CsbHLH073 CsaV3_2G026540	311	360	Defense and stress responsiveness
CsbHLH073 CsaV3_2G026540	1423	1469	Light responsive element
CsbHLH073 CsaV3_2G026540	75	109	Anaerobic induction
CsbHLH073 CsaV3_2G026540	1653	1699	Auxin responsiveness
CsbHLH073 CsaV3_2G026540	1163	1208	Abscisic acid responsiveness
CsbHLH073 CsaV3_2G026540	1424	1469	Abscisic acid responsiveness
CsbHLH074 CsaV3_4G035310	1930	1964	Anaerobic induction
CsbHLH074 CsaV3_4G035310	947	981	MYB binding site involved in drought-inducibility
CsbHLH074 CsaV3_4G035310	1916	1962	MYB binding site involved in drought-inducibility
CsbHLH075 CsaV3_3G020750	0	28	MeJA-responsiveness
CsbHLH075 CsaV3_3G020750	47	92	Abscisic acid responsiveness
CsbHLH075 CsaV3_3G020750	223	258	MeJA-responsiveness
CsbHLH075 CsaV3_3G020750	592	638	Light responsive element
CsbHLH075 CsaV3_3G020750	678	724	MYB binding site involved in drought-inducibility
CsbHLH075 CsaV3_3G020750	771	804	Gibberellin-responsive element
CsbHLH075 CsaV3_3G020750	1017	1064	Gibberellin-responsive element
CsbHLH075 CsaV3_3G020750	1141	1175	Auxin responsiveness
CsbHLH075 CsaV3_3G020750	1292	1341	Salicylic acid responsiveness
CsbHLH075 CsaV3_3G020750	1395	1428	Gibberellin-responsive element
CsbHLH075 CsaV3_3G020750	1403	1434	wound-responsive element
CsbHLH075 CsaV3_3G020750	1546	1593	Abscisic acid responsiveness
CsbHLH075 CsaV3_3G020750	1699	1745	Anaerobic induction
CsbHLH075 CsaV3_3G020750	1759	1792	Auxin responsiveness
CsbHLH075 CsaV3_3G020750	1787	1822	MeJA-responsiveness
CsbHLH075 CsaV3_3G020750	1892	1938	MYB binding site involved in drought-inducibility
CsbHLH076 CsaV3_5G018750	1068	1115	Gibberellin-responsive element
CsbHLH076 CsaV3_5G018750	1257	1304	Gibberellin-responsive element
CsbHLH076 CsaV3_5G018750	563	609	Light responsive element
CsbHLH076 CsaV3_5G018750	925	971	Light responsive element
CsbHLH076 CsaV3_5G018750	949	995	Light responsive element
CsbHLH076 CsaV3_5G018750	962	996	Anaerobic induction
CsbHLH076 CsaV3_5G018750	1751	1797	Anaerobic induction
CsbHLH076 CsaV3_5G018750	869	903	MYB binding site involved in drought-inducibility
CsbHLH076 CsaV3_5G018750	1503	1552	Salicylic acid responsiveness
CsbHLH077 CsaV3_4G034660	7	53	Anaerobic induction
CsbHLH077 CsaV3_4G034660	162	193	Salicylic acid responsiveness
CsbHLH077 CsaV3_4G034660	200	249	Abscisic acid responsiveness
CsbHLH077 CsaV3_4G034660	241	290	Salicylic acid responsiveness
CsbHLH077 CsaV3_4G034660	328	363	MeJA-responsiveness
CsbHLH077 CsaV3_4G034660	469	515	MYB binding site involved in drought-inducibility
CsbHLH077 CsaV3_4G034660	595	642	Auxin responsiveness
CsbHLH077 CsaV3_4G034660	697	746	Light responsive element
CsbHLH077 CsaV3_4G034660	712	743	Salicylic acid responsiveness
CsbHLH077 CsaV3_4G034660	988	1018	Light responsive element
CsbHLH077 CsaV3_4G034660	1005	1052	Gibberellin-responsive element
CsbHLH077 CsaV3_4G034660	1264	1313	Defense and stress responsiveness
CsbHLH077 CsaV3_4G034660	1337	1371	MYB binding site involved in drought-inducibility
CsbHLH077 CsaV3_4G034660	1733	1767	Light responsive element
CsbHLH077 CsaV3_4G034660	1868	1902	Light responsive element
CsbHLH078 CsaV3_7G026520	7	53	Anaerobic induction
CsbHLH078 CsaV3_7G026520	174	220	Light responsive element
CsbHLH078 CsaV3_7G026520	258	288	Salicylic acid responsiveness
CsbHLH078 CsaV3_7G026520	447	493	Light responsive element
CsbHLH078 CsaV3_7G026520	767	813	Light responsive element
CsbHLH078 CsaV3_7G026520	1281	1327	Auxin responsiveness
CsbHLH078 CsaV3_7G026520	1491	1525	Anaerobic induction
CsbHLH078 CsaV3_7G026520	1628	1659	wound-responsive element
CsbHLH078 CsaV3_7G026520	1974	2021	Gibberellin-responsive element
CsbHLH079 CsaV3_1G001960	20	55	MeJA-responsiveness
CsbHLH079 CsaV3_1G001960	308	354	Anaerobic induction
CsbHLH079 CsaV3_1G001960	678	712	Light responsive element
CsbHLH079 CsaV3_1G001960	761	791	Light responsive element
CsbHLH079 CsaV3_1G001960	933	968	Abscisic acid responsiveness
CsbHLH079 CsaV3_1G001960	973	1019	Auxin responsiveness
CsbHLH079 CsaV3_1G001960	1140	1187	Gibberellin-responsive element
CsbHLH079 CsaV3_1G001960	1383	1416	Gibberellin-responsive element
CsbHLH079 CsaV3_1G001960	1480	1527	Gibberellin-responsive element
CsbHLH080 CsaV3_5G040480	1	22	Gibberellin-responsive element
CsbHLH080 CsaV3_5G040480	15	48	Gibberellin-responsive element
CsbHLH080 CsaV3_5G040480	52	102	Light responsive element
CsbHLH080 CsaV3_5G040480	107	139	Auxin responsiveness
CsbHLH080 CsaV3_5G040480	110	145	MeJA-responsiveness
CsbHLH080 CsaV3_5G040480	726	772	Light responsive element
CsbHLH080 CsaV3_5G040480	770	804	MYB binding site involved in drought-inducibility
CsbHLH080 CsaV3_5G040480	837	883	Light responsive element
CsbHLH080 CsaV3_5G040480	1241	1272	Salicylic acid responsiveness
CsbHLH080 CsaV3_5G040480	1730	1765	MeJA-responsiveness
CsbHLH081 CsaV3_6G002130	65	111	Low-temperature responsiveness
CsbHLH081 CsaV3_6G002130	172	218	Light responsive element
CsbHLH081 CsaV3_6G002130	329	375	Light responsive element
CsbHLH081 CsaV3_6G002130	447	492	Abscisic acid responsiveness
CsbHLH081 CsaV3_6G002130	579	626	Gibberellin-responsive element
CsbHLH081 CsaV3_6G002130	833	878	Abscisic acid responsiveness
CsbHLH081 CsaV3_6G002130	967	1013	Light responsive element
CsbHLH081 CsaV3_6G002130	1139	1173	Light responsive element
CsbHLH081 CsaV3_6G002130	1170	1204	Anaerobic induction
CsbHLH081 CsaV3_6G002130	1193	1227	Light responsive element
CsbHLH081 CsaV3_6G002130	1221	1271	Light responsive element
CsbHLH081 CsaV3_6G002130	1394	1440	Anaerobic induction
CsbHLH081 CsaV3_6G002130	1634	1668	Light responsive element
CsbHLH081 CsaV3_6G002130	1743	1777	MYB binding site involved in drought-inducibility
CsbHLH081 CsaV3_6G002130	1860	1906	Anaerobic induction
CsbHLH081 CsaV3_6G002130	1952	2000	Light responsive element
CsbHLH082 CsaV3_1G028780	105	152	Gibberellin-responsive element
CsbHLH082 CsaV3_1G028780	266	297	Salicylic acid responsiveness
CsbHLH082 CsaV3_1G028780	295	341	Light responsive element
CsbHLH082 CsaV3_1G028780	407	441	MYB binding site involved in drought-inducibility
CsbHLH082 CsaV3_1G028780	475	510	MeJA-responsiveness
CsbHLH082 CsaV3_1G028780	559	594	Abscisic acid responsiveness
CsbHLH082 CsaV3_1G028780	620	654	Anaerobic induction
CsbHLH082 CsaV3_1G028780	772	818	Light responsive element
CsbHLH082 CsaV3_1G028780	824	858	MYB binding site involved in drought-inducibility
CsbHLH082 CsaV3_1G028780	838	884	Light responsive element
CsbHLH082 CsaV3_1G028780	887	932	Abscisic acid responsiveness
CsbHLH082 CsaV3_1G028780	971	1005	Auxin responsiveness
CsbHLH082 CsaV3_1G028780	1181	1214	Gibberellin-responsive element
CsbHLH082 CsaV3_1G028780	1216	1247	Defense and stress responsiveness
CsbHLH082 CsaV3_1G028780	1237	1271	Light responsive element
CsbHLH082 CsaV3_1G028780	1602	1637	Abscisic acid responsiveness
CsbHLH082 CsaV3_1G028780	1688	1722	Anaerobic induction
CsbHLH082 CsaV3_1G028780	1778	1824	Anaerobic induction
CsbHLH082 CsaV3_1G028780	1844	1890	Anaerobic induction
CsbHLH082 CsaV3_1G028780	1959	1990	Light responsive element
CsbHLH083 CsaV3_5G024030	49	95	Light responsive element
CsbHLH083 CsaV3_5G024030	455	486	Light responsive element
CsbHLH083 CsaV3_5G024030	567	612	Abscisic acid responsiveness
CsbHLH083 CsaV3_5G024030	605	639	Anaerobic induction
CsbHLH083 CsaV3_5G024030	811	846	Abscisic acid responsiveness
CsbHLH083 CsaV3_5G024030	854	900	Anaerobic induction
CsbHLH083 CsaV3_5G024030	920	965	Abscisic acid responsiveness
CsbHLH083 CsaV3_5G024030	1272	1318	MYB binding site involved in drought-inducibility
CsbHLH083 CsaV3_5G024030	1341	1375	Anaerobic induction
CsbHLH083 CsaV3_5G024030	1470	1504	Anaerobic induction
CsbHLH083 CsaV3_5G024030	1710	1743	Gibberellin-responsive element
CsbHLH083 CsaV3_5G024030	1821	1852	wound-responsive element
CsbHLH083 CsaV3_5G024030	1926	1973	Gibberellin-responsive element
CsbHLH084 CsaV3_4G000380	31	77	Anaerobic induction
CsbHLH084 CsaV3_4G000380	77	108	Defense and stress responsiveness
CsbHLH084 CsaV3_4G000380	314	360	Anaerobic induction
CsbHLH084 CsaV3_4G000380	381	427	Light responsive element
CsbHLH084 CsaV3_4G000380	394	439	Abscisic acid responsiveness
CsbHLH084 CsaV3_4G000380	577	609	Light responsive element
CsbHLH084 CsaV3_4G000380	914	945	Defense and stress responsiveness
CsbHLH084 CsaV3_4G000380	1644	1678	Light responsive element
CsbHLH084 CsaV3_4G000380	1713	1747	MYB binding site involved in drought-inducibility
CsbHLH084 CsaV3_4G000380	1901	1950	Salicylic acid responsiveness
CsbHLH085 CsaV3_4G034980	7	53	Light responsive element
CsbHLH085 CsaV3_4G034980	47	93	Light responsive element
CsbHLH085 CsaV3_4G034980	156	202	Light responsive element
CsbHLH085 CsaV3_4G034980	266	301	Abscisic acid responsiveness
CsbHLH085 CsaV3_4G034980	296	342	Light responsive element
CsbHLH085 CsaV3_4G034980	396	442	Light responsive element
CsbHLH085 CsaV3_4G034980	1276	1310	Auxin responsiveness
CsbHLH085 CsaV3_4G034980	1382	1416	Light responsive element
CsbHLH085 CsaV3_4G034980	1404	1438	Light responsive element
CsbHLH085 CsaV3_4G034980	1462	1508	MYB binding site involved in drought-inducibility
CsbHLH085 CsaV3_4G034980	1828	1862	Light responsive element
CsbHLH085 CsaV3_4G034980	1879	1913	Anaerobic induction
CsbHLH086 CsaV3_3G014190	53	99	Light responsive element
CsbHLH086 CsaV3_3G014190	108	142	Low-temperature responsiveness
CsbHLH086 CsaV3_3G014190	112	159	Auxin responsiveness
CsbHLH086 CsaV3_3G014190	249	295	Light responsive element
CsbHLH086 CsaV3_3G014190	402	447	MeJA-responsiveness
CsbHLH086 CsaV3_3G014190	477	522	Abscisic acid responsiveness
CsbHLH086 CsaV3_3G014190	561	610	Salicylic acid responsiveness
CsbHLH086 CsaV3_3G014190	571	618	Gibberellin-responsive element
CsbHLH086 CsaV3_3G014190	629	663	Low-temperature responsiveness
CsbHLH086 CsaV3_3G014190	867	913	Light responsive element
CsbHLH086 CsaV3_3G014190	1099	1133	Light responsive element
CsbHLH086 CsaV3_3G014190	1152	1201	Defense and stress responsiveness
CsbHLH086 CsaV3_3G014190	1227	1272	Abscisic acid responsiveness
CsbHLH086 CsaV3_3G014190	1531	1562	Salicylic acid responsiveness
CsbHLH086 CsaV3_3G014190	1646	1680	Light responsive element
CsbHLH086 CsaV3_3G014190	1948	1981	Gibberellin-responsive element
CsbHLH087 CsaV3_7G035000	268	314	Anaerobic induction
CsbHLH087 CsaV3_7G035000	294	342	Light responsive element
CsbHLH087 CsaV3_7G035000	395	442	Gibberellin-responsive element
CsbHLH087 CsaV3_7G035000	509	540	Salicylic acid responsiveness
CsbHLH087 CsaV3_7G035000	553	603	Light responsive element
CsbHLH087 CsaV3_7G035000	699	730	Salicylic acid responsiveness
CsbHLH087 CsaV3_7G035000	1205	1251	MYB binding site involved in drought-inducibility
CsbHLH087 CsaV3_7G035000	1394	1440	Anaerobic induction
CsbHLH087 CsaV3_7G035000	1756	1789	Gibberellin-responsive element
CsbHLH087 CsaV3_7G035000	1825	1859	Low-temperature responsiveness
CsbHLH087 CsaV3_7G035000	1835	1880	MeJA-responsiveness
CsbHLH087 CsaV3_7G035000	1850	1882	Light responsive element
CsbHLH087 CsaV3_7G035000	1918	1963	Abscisic acid responsiveness
CsbHLH088 CsaV3_2G016810	88	134	Light responsive element
CsbHLH088 CsaV3_2G016810	108	156	Light responsive element
CsbHLH088 CsaV3_2G016810	139	184	Abscisic acid responsiveness
CsbHLH088 CsaV3_2G016810	312	361	Defense and stress responsiveness
CsbHLH088 CsaV3_2G016810	321	370	Salicylic acid responsiveness
CsbHLH088 CsaV3_2G016810	407	438	Defense and stress responsiveness
CsbHLH088 CsaV3_2G016810	1764	1798	Light responsive element
CsbHLH088 CsaV3_2G016810	1822	1856	Light responsive element
CsbHLH088 CsaV3_2G016810	0	45	Defense and stress responsiveness
CsbHLH088 CsaV3_2G016810	507	553	Anaerobic induction
CsbHLH088 CsaV3_2G016810	697	730	Gibberellin-responsive element
CsbHLH088 CsaV3_2G016810	773	819	Light responsive element
CsbHLH088 CsaV3_2G016810	952	998	Light responsive element
CsbHLH088 CsaV3_2G016810	1028	1075	Gibberellin-responsive element
CsbHLH088 CsaV3_2G016810	1250	1284	Light responsive element
CsbHLH088 CsaV3_2G016810	1359	1404	Abscisic acid responsiveness
CsbHLH089 CsaV3_6G012850	0	35	Abscisic acid responsiveness
CsbHLH089 CsaV3_6G012850	24	69	Abscisic acid responsiveness
CsbHLH089 CsaV3_6G012850	244	279	MeJA-responsiveness
CsbHLH089 CsaV3_6G012850	292	338	Auxin responsiveness
CsbHLH089 CsaV3_6G012850	434	479	Abscisic acid responsiveness
CsbHLH089 CsaV3_6G012850	1117	1165	Light responsive element
CsbHLH089 CsaV3_6G012850	1134	1168	Light responsive element
CsbHLH089 CsaV3_6G012850	1272	1320	Light responsive element
CsbHLH089 CsaV3_6G012850	1349	1395	Anaerobic induction
CsbHLH089 CsaV3_6G012850	1473	1518	Abscisic acid responsiveness
CsbHLH089 CsaV3_6G012850	1534	1579	Abscisic acid responsiveness
CsbHLH089 CsaV3_6G012850	1605	1653	Light responsive element
CsbHLH090 CsaV3_5G031540	1	39	Salicylic acid responsiveness
CsbHLH090 CsaV3_5G031540	107	142	Abscisic acid responsiveness
CsbHLH090 CsaV3_5G031540	168	214	Light responsive element
CsbHLH090 CsaV3_5G031540	170	205	MeJA-responsiveness
CsbHLH090 CsaV3_5G031540	671	704	Gibberellin-responsive element
CsbHLH090 CsaV3_5G031540	1012	1058	Anaerobic induction
CsbHLH090 CsaV3_5G031540	1236	1270	Light responsive element
CsbHLH090 CsaV3_5G031540	1240	1274	Light responsive element
CsbHLH090 CsaV3_5G031540	1269	1304	MeJA-responsiveness
CsbHLH090 CsaV3_5G031540	1583	1615	Light responsive element
CsbHLH090 CsaV3_5G031540	1848	1880	Light responsive element
CsbHLH091 CsaV3_2G011050	446	477	Defense and stress responsiveness
CsbHLH091 CsaV3_2G011050	626	672	Anaerobic induction
CsbHLH091 CsaV3_2G011050	489	538	Defense and stress responsiveness
CsbHLH091 CsaV3_2G011050	1179	1210	Defense and stress responsiveness
CsbHLH091 CsaV3_2G011050	630	663	Gibberellin-responsive element
CsbHLH091 CsaV3_2G011050	750	796	Light responsive element
CsbHLH091 CsaV3_2G011050	823	857	MYB binding site involved in drought-inducibility
CsbHLH091 CsaV3_2G011050	1011	1058	Gibberellin-responsive element
CsbHLH091 CsaV3_2G011050	1163	1198	MeJA-responsiveness
CsbHLH091 CsaV3_2G011050	1364	1397	Gibberellin-responsive element
CsbHLH091 CsaV3_2G011050	1938	1984	Anaerobic induction
CsbHLH092 CsaV3_2G013060	21	67	Light responsive element
CsbHLH092 CsaV3_2G013060	311	357	Anaerobic induction
CsbHLH092 CsaV3_2G013060	92	138	Light responsive element
CsbHLH092 CsaV3_2G013060	662	708	Light responsive element
CsbHLH092 CsaV3_2G013060	867	913	Light responsive element
CsbHLH092 CsaV3_2G013060	362	411	Defense and stress responsiveness
CsbHLH092 CsaV3_2G013060	609	644	Abscisic acid responsiveness
CsbHLH092 CsaV3_2G013060	862	908	Anaerobic induction
CsbHLH092 CsaV3_2G013060	874	923	Salicylic acid responsiveness
CsbHLH092 CsaV3_2G013060	935	984	Salicylic acid responsiveness
CsbHLH092 CsaV3_2G013060	1075	1110	MeJA-responsiveness
CsbHLH092 CsaV3_2G013060	1111	1156	Abscisic acid responsiveness
CsbHLH092 CsaV3_2G013060	1158	1192	Anaerobic induction
CsbHLH092 CsaV3_2G013060	1651	1685	Light responsive element
CsbHLH092 CsaV3_2G013060	1798	1843	Abscisic acid responsiveness
CsbHLH093 CsaV3_3G048260	98	143	Abscisic acid responsiveness
CsbHLH093 CsaV3_3G048260	285	330	Abscisic acid responsiveness
CsbHLH093 CsaV3_3G048260	372	403	Light responsive element
CsbHLH093 CsaV3_3G048260	554	600	Light responsive element
CsbHLH093 CsaV3_3G048260	584	630	Light responsive element
CsbHLH093 CsaV3_3G048260	622	657	Abscisic acid responsiveness
CsbHLH093 CsaV3_3G048260	688	733	MeJA-responsiveness
CsbHLH093 CsaV3_3G048260	898	944	Light responsive element
CsbHLH093 CsaV3_3G048260	987	1021	Light responsive element
CsbHLH093 CsaV3_3G048260	1070	1115	Abscisic acid responsiveness
CsbHLH093 CsaV3_3G048260	1281	1327	MYB binding site involved in drought-inducibility
CsbHLH093 CsaV3_3G048260	1595	1629	MYB binding site involved in drought-inducibility
CsbHLH093 CsaV3_3G048260	1602	1649	Gibberellin-responsive element
CsbHLH093 CsaV3_3G048260	1671	1705	Light responsive element
CsbHLH093 CsaV3_3G048260	1756	1790	Low-temperature responsiveness
CsbHLH093 CsaV3_3G048260	1837	1871	Light responsive element
CsbHLH093 CsaV3_3G048260	1910	1959	Defense and stress responsiveness
CsbHLH093 CsaV3_3G048260	1932	1966	Light responsive element
CsbHLH094 CsaV3_1G039160	115	149	MYB binding site involved in drought-inducibility
CsbHLH094 CsaV3_1G039160	122	156	MYB binding site involved in drought-inducibility
CsbHLH094 CsaV3_1G039160	186	220	Anaerobic induction
CsbHLH094 CsaV3_1G039160	456	502	Auxin responsiveness
CsbHLH094 CsaV3_1G039160	620	655	MeJA-responsiveness
CsbHLH094 CsaV3_1G039160	797	843	Light responsive element
CsbHLH094 CsaV3_1G039160	921	956	Abscisic acid responsiveness
CsbHLH094 CsaV3_1G039160	926	972	MYB binding site involved in drought-inducibility
CsbHLH094 CsaV3_1G039160	1118	1152	Light responsive element
CsbHLH094 CsaV3_1G039160	1204	1238	Light responsive element
CsbHLH094 CsaV3_1G039160	1325	1359	Light responsive element
CsbHLH094 CsaV3_1G039160	1454	1500	Anaerobic induction
CsbHLH094 CsaV3_1G039160	1510	1544	Light responsive element
CsbHLH094 CsaV3_1G039160	1693	1738	Abscisic acid responsiveness
CsbHLH094 CsaV3_1G039160	1793	1839	Anaerobic induction
CsbHLH094 CsaV3_1G039160	1875	1906	Salicylic acid responsiveness
CsbHLH095 CsaV3_7G008580	48	94	Light responsive element
CsbHLH095 CsaV3_7G008580	140	189	Defense and stress responsiveness
CsbHLH095 CsaV3_7G008580	171	217	Light responsive element
CsbHLH095 CsaV3_7G008580	243	289	Anaerobic induction
CsbHLH095 CsaV3_7G008580	411	460	Defense and stress responsiveness
CsbHLH095 CsaV3_7G008580	487	533	Anaerobic induction
CsbHLH095 CsaV3_7G008580	943	992	Defense and stress responsiveness
CsbHLH095 CsaV3_7G008580	1441	1475	Light responsive element
CsbHLH095 CsaV3_7G008580	1509	1543	Light responsive element
CsbHLH096 CsaV3_2G029940	13	59	Anaerobic induction
CsbHLH096 CsaV3_2G029940	128	159	Light responsive element
CsbHLH096 CsaV3_2G029940	165	212	Gibberellin-responsive element
CsbHLH096 CsaV3_2G029940	386	420	MYB binding site involved in drought-inducibility
CsbHLH096 CsaV3_2G029940	725	771	Light responsive element
CsbHLH096 CsaV3_2G029940	918	964	Light responsive element
CsbHLH096 CsaV3_2G029940	1004	1038	Light responsive element
CsbHLH096 CsaV3_2G029940	1388	1422	Anaerobic induction
CsbHLH096 CsaV3_2G029940	1420	1450	Light responsive element
CsbHLH096 CsaV3_2G029940	1458	1492	Low-temperature responsiveness
CsbHLH096 CsaV3_2G029940	1609	1654	Abscisic acid responsiveness
CsbHLH097 CsaV3_3G011010	171	217	Anaerobic induction
CsbHLH097 CsaV3_3G011010	415	461	Light responsive element
CsbHLH097 CsaV3_3G011010	501	535	Anaerobic induction
CsbHLH097 CsaV3_3G011010	574	620	Auxin responsiveness
CsbHLH097 CsaV3_3G011010	621	667	MYB binding site involved in drought-inducibility
CsbHLH097 CsaV3_3G011010	711	745	Anaerobic induction
CsbHLH097 CsaV3_3G011010	981	1026	Abscisic acid responsiveness
CsbHLH097 CsaV3_3G011010	1151	1185	Anaerobic induction
CsbHLH097 CsaV3_3G011010	1311	1345	Light responsive element
CsbHLH097 CsaV3_3G011010	1617	1651	Light responsive element
CsbHLH097 CsaV3_3G011010	1658	1692	Light responsive element
CsbHLH097 CsaV3_3G011010	1772	1821	wound-responsive element
CsbHLH097 CsaV3_3G011010	1884	1915	Salicylic acid responsiveness
CsbHLH097 CsaV3_3G011010	1946	1980	Anaerobic induction
CsbHLH098 CsaV3_3G021970	736	785	Defense and stress responsiveness
CsbHLH098 CsaV3_3G021970	1332	1382.5	MYB binding site involved in flavonoid biosynthetic genes regulation
CsbHLH098 CsaV3_3G021970	555	588	Gibberellin-responsive element
CsbHLH098 CsaV3_3G021970	216	249	Gibberellin-responsive element
CsbHLH098 CsaV3_3G021970	101	147	Light responsive element
CsbHLH098 CsaV3_3G021970	360	406	Light responsive element
CsbHLH098 CsaV3_3G021970	613	659	Light responsive element
CsbHLH098 CsaV3_3G021970	764	810	Light responsive element
CsbHLH098 CsaV3_3G021970	1214	1248	Light responsive element
CsbHLH098 CsaV3_3G021970	1594	1640	Anaerobic induction
CsbHLH098 CsaV3_3G021970	1608	1657	Salicylic acid responsiveness
CsbHLH099 CsaV3_6G028530	351	396	Abscisic acid responsiveness
CsbHLH099 CsaV3_6G028530	396	445	Defense and stress responsiveness
CsbHLH099 CsaV3_6G028530	425	457	Light responsive element
CsbHLH099 CsaV3_6G028530	651	685	Anaerobic induction
CsbHLH099 CsaV3_6G028530	666	701	Abscisic acid responsiveness
CsbHLH099 CsaV3_6G028530	733	779	Light responsive element
CsbHLH099 CsaV3_6G028530	882	916	Anaerobic induction
CsbHLH099 CsaV3_6G028530	1223	1269	Anaerobic induction
CsbHLH099 CsaV3_6G028530	1446	1495	Salicylic acid responsiveness
CsbHLH099 CsaV3_6G028530	1519	1564	Abscisic acid responsiveness
CsbHLH099 CsaV3_6G028530	1720	1750	Light responsive element
CsbHLH099 CsaV3_6G028530	1775	1824	Defense and stress responsiveness
CsbHLH099 CsaV3_6G028530	1814	1849	MeJA-responsiveness
CsbHLH100 CsaV3_6G037460	1474	1523	Defense and stress responsiveness
CsbHLH100 CsaV3_6G037460	4	42	Light responsive element
CsbHLH100 CsaV3_6G037460	600	646	Light responsive element
CsbHLH100 CsaV3_6G037460	1172	1206	Light responsive element
CsbHLH100 CsaV3_6G037460	1580	1614	Light responsive element
CsbHLH100 CsaV3_6G037460	816	865	Salicylic acid responsiveness
CsbHLH100 CsaV3_6G037460	200	234	Auxin responsiveness
CsbHLH100 CsaV3_6G037460	978	1013	Abscisic acid responsiveness
CsbHLH101 CsaV3_4G029750	0	40	Light responsive element
CsbHLH101 CsaV3_4G029750	19	65	Anaerobic induction
CsbHLH101 CsaV3_4G029750	25	56	Light responsive element
CsbHLH101 CsaV3_4G029750	155	201	Anaerobic induction
CsbHLH101 CsaV3_4G029750	190	235	Abscisic acid responsiveness
CsbHLH101 CsaV3_4G029750	356	402	Light responsive element
CsbHLH101 CsaV3_4G029750	587	622	MeJA-responsiveness
CsbHLH101 CsaV3_4G029750	629	675	Light responsive element
CsbHLH101 CsaV3_4G029750	767	802	MeJA-responsiveness
CsbHLH101 CsaV3_4G029750	924	959	MeJA-responsiveness
CsbHLH101 CsaV3_4G029750	985	1030	Abscisic acid responsiveness
CsbHLH101 CsaV3_4G029750	1084	1118	Anaerobic induction
CsbHLH101 CsaV3_4G029750	1118	1152	Anaerobic induction
CsbHLH101 CsaV3_4G029750	1286	1320	Light responsive element
CsbHLH101 CsaV3_4G029750	1602	1647	Abscisic acid responsiveness
CsbHLH101 CsaV3_4G029750	1900	1946	Low-temperature responsiveness
CsbHLH101 CsaV3_4G029750	1957	2003	Light responsive element
CsbHLH102 CsaV3_6G033930	21	67	MYB binding site involved in drought-inducibility
CsbHLH102 CsaV3_6G033930	177	211	Anaerobic induction
CsbHLH102 CsaV3_6G033930	409	455	Auxin responsiveness
CsbHLH102 CsaV3_6G033930	592	638	Auxin responsiveness
CsbHLH102 CsaV3_6G033930	738	772	Low-temperature responsiveness
CsbHLH102 CsaV3_6G033930	838	873	MeJA-responsiveness
CsbHLH102 CsaV3_6G033930	933	979	MYB binding site involved in drought-inducibility
CsbHLH102 CsaV3_6G033930	1228	1262	Light responsive element
CsbHLH102 CsaV3_6G033930	1316	1350	Light responsive element
CsbHLH102 CsaV3_6G033930	1348	1383	MeJA-responsiveness
CsbHLH102 CsaV3_6G033930	1367	1401	Light responsive element
CsbHLH102 CsaV3_6G033930	1537	1583	Low-temperature responsiveness
CsbHLH102 CsaV3_6G033930	1608	1643	MeJA-responsiveness
CsbHLH102 CsaV3_6G033930	1645	1678	Gibberellin-responsive element
CsbHLH103 CsaV3_6G036240	1	46	Gibberellin-responsive element
CsbHLH103 CsaV3_6G036240	967	1013	Light responsive element
CsbHLH103 CsaV3_6G036240	1697	1731	Light responsive element
CsbHLH103 CsaV3_6G036240	36	69	Auxin responsiveness
CsbHLH103 CsaV3_6G036240	677	711	Anaerobic induction
CsbHLH103 CsaV3_6G036240	1826	1872	Anaerobic induction
CsbHLH103 CsaV3_6G036240	780	811	Salicylic acid responsiveness
CsbHLH103 CsaV3_6G036240	569	602	Gibberellin-responsive element
CsbHLH103 CsaV3_6G036240	1883	1930	Gibberellin-responsive element
CsbHLH103 CsaV3_6G036240	815	861	Auxin responsiveness
CsbHLH104 CsaV3_3G012210	110	145	Abscisic acid responsiveness
CsbHLH104 CsaV3_3G012210	625	672	Gibberellin-responsive element
CsbHLH104 CsaV3_3G012210	831	865	Anaerobic induction
CsbHLH104 CsaV3_3G012210	970	1016	Anaerobic induction
CsbHLH104 CsaV3_3G012210	1130	1164	MYB binding site involved in drought-inducibility
CsbHLH104 CsaV3_3G012210	1404	1453	Light responsive element
CsbHLH104 CsaV3_3G012210	1480	1526	Anaerobic induction
CsbHLH104 CsaV3_3G012210	1514	1547	Gibberellin-responsive element
CsbHLH104 CsaV3_3G012210	1557	1591	Low-temperature responsiveness
CsbHLH104 CsaV3_3G012210	1815	1860	Abscisic acid responsiveness
CsbHLH105 CsaV3_3G022870	30	61	Light responsive element
CsbHLH105 CsaV3_3G022870	391	437	Light responsive element
CsbHLH105 CsaV3_3G022870	534	579	Abscisic acid responsiveness
CsbHLH105 CsaV3_3G022870	664	697	Auxin responsiveness
CsbHLH105 CsaV3_3G022870	702	737	Abscisic acid responsiveness
CsbHLH105 CsaV3_3G022870	936	982	Light responsive element
CsbHLH105 CsaV3_3G022870	1007	1039	Light responsive element
CsbHLH105 CsaV3_3G022870	1069	1115	Anaerobic induction
CsbHLH105 CsaV3_3G022870	1093	1125	Light responsive element
CsbHLH105 CsaV3_3G022870	1144	1190	Anaerobic induction
CsbHLH105 CsaV3_3G022870	1589	1634	MeJA-responsiveness
CsbHLH105 CsaV3_3G022870	1728	1773	Abscisic acid responsiveness
CsbHLH105 CsaV3_3G022870	1878	1909	Salicylic acid responsiveness
CsbHLH105 CsaV3_3G022870	1909	1959	Salicylic acid responsiveness
CsbHLH105 CsaV3_3G022870	1952	2001	Salicylic acid responsiveness
CsbHLH106 CsaV3_3G042970	320	369	Salicylic acid responsiveness
CsbHLH106 CsaV3_3G042970	505	551	Anaerobic induction
CsbHLH106 CsaV3_3G042970	532	567	MeJA-responsiveness
CsbHLH106 CsaV3_3G042970	617	662	Abscisic acid responsiveness
CsbHLH106 CsaV3_3G042970	742	774	Light responsive element
CsbHLH106 CsaV3_3G042970	847	894	Gibberellin-responsive element
CsbHLH106 CsaV3_3G042970	1143	1178	Abscisic acid responsiveness
CsbHLH106 CsaV3_3G042970	1292	1323	Defense and stress responsiveness
CsbHLH106 CsaV3_3G042970	1317	1362	Abscisic acid responsiveness
CsbHLH106 CsaV3_3G042970	1412	1458	Low-temperature responsiveness
CsbHLH106 CsaV3_3G042970	1476	1522	Anaerobic induction
CsbHLH106 CsaV3_3G042970	1504	1538	Anaerobic induction
CsbHLH106 CsaV3_3G042970	1626	1673	Gibberellin-responsive element
CsbHLH106 CsaV3_3G042970	1727	1761	Light responsive element
CsbHLH106 CsaV3_3G042970	1751	1782	Light responsive element
CsbHLH106 CsaV3_3G042970	1786	1820	Light responsive element
CsbHLH106 CsaV3_3G042970	1896	1942	Low-temperature responsiveness
CsbHLH107 CsaV3_6G018830	179	228	Salicylic acid responsiveness
CsbHLH107 CsaV3_6G018830	316	362	Anaerobic induction
CsbHLH107 CsaV3_6G018830	495	541	Anaerobic induction
CsbHLH107 CsaV3_6G018830	729	775	Light responsive element
CsbHLH107 CsaV3_6G018830	807	853	Light responsive element
CsbHLH107 CsaV3_6G018830	850	896	Light responsive element
CsbHLH107 CsaV3_6G018830	1134	1165	Light responsive element
CsbHLH107 CsaV3_6G018830	1223	1272	Light responsive element
CsbHLH107 CsaV3_6G018830	1330	1361	Light responsive element
CsbHLH107 CsaV3_6G018830	1450	1484	Light responsive element
CsbHLH107 CsaV3_6G018830	1569	1614	MeJA-responsiveness
CsbHLH107 CsaV3_6G018830	1676	1710	Light responsive element
CsbHLH107 CsaV3_6G018830	1705	1751	Light responsive element
CsbHLH107 CsaV3_6G018830	1833	1883	Defense and stress responsiveness
CsbHLH107 CsaV3_6G018830	1924	1969	MeJA-responsiveness
CsbHLH108 CsaV3_2G030310	34	80	Anaerobic induction
CsbHLH108 CsaV3_2G030310	192	223	Salicylic acid responsiveness
CsbHLH108 CsaV3_2G030310	263	294	Salicylic acid responsiveness
CsbHLH108 CsaV3_2G030310	325	359	Anaerobic induction
CsbHLH108 CsaV3_2G030310	521	569	Light responsive element
CsbHLH108 CsaV3_2G030310	564	599	Abscisic acid responsiveness
CsbHLH108 CsaV3_2G030310	854	888	Anaerobic induction
CsbHLH108 CsaV3_2G030310	903	949	Low-temperature responsiveness
CsbHLH108 CsaV3_2G030310	1293	1338	Abscisic acid responsiveness
CsbHLH108 CsaV3_2G030310	1606	1637	Salicylic acid responsiveness
CsbHLH108 CsaV3_2G030310	1765	1811	Low-temperature responsiveness
CsbHLH108 CsaV3_2G030310	1897	1947	Defense and stress responsiveness
CsbHLH109 CsaV3_1G002670	245	290	Abscisic acid responsiveness
CsbHLH109 CsaV3_1G002670	305	351	Auxin responsiveness
CsbHLH109 CsaV3_1G002670	587	622	MeJA-responsiveness
CsbHLH109 CsaV3_1G002670	754	801	Gibberellin-responsive element
CsbHLH109 CsaV3_1G002670	773	821	Light responsive element
CsbHLH109 CsaV3_1G002670	932	966	MYB binding site involved in drought-inducibility
CsbHLH109 CsaV3_1G002670	1107	1157.5	MYB binding site involved in flavonoid biosynthetic genes regulation
CsbHLH109 CsaV3_1G002670	1129	1163	Anaerobic induction
CsbHLH109 CsaV3_1G002670	1146	1180	Light responsive element
CsbHLH109 CsaV3_1G002670	1481	1511	Defense and stress responsiveness
CsbHLH109 CsaV3_1G002670	1664	1698	Light responsive element
CsbHLH109 CsaV3_1G002670	1679	1713	Anaerobic induction
CsbHLH109 CsaV3_1G002670	1816	1863	Auxin responsiveness
CsbHLH109 CsaV3_1G002670	1865	1899	Anaerobic induction
CsbHLH110 CsaV3_3G045440	272	305	Gibberellin-responsive element
CsbHLH110 CsaV3_3G045440	603	648	Abscisic acid responsiveness
CsbHLH110 CsaV3_3G045440	620	666	Anaerobic induction
CsbHLH110 CsaV3_3G045440	689	735	Light responsive element
CsbHLH110 CsaV3_3G045440	796	842	Anaerobic induction
CsbHLH110 CsaV3_3G045440	911	957	Anaerobic induction
CsbHLH110 CsaV3_3G045440	1635	1669	Light responsive element
CsbHLH110 CsaV3_3G045440	1696	1730	Anaerobic induction
CsbHLH111 CsaV3_5G012430	546	581	MeJA-responsiveness
CsbHLH111 CsaV3_5G012430	743	772.5	MYB binding site involved in flavonoid biosynthetic genes regulation
CsbHLH111 CsaV3_5G012430	1242	1276	Light responsive element
CsbHLH111 CsaV3_5G012430	1488	1534	MYB binding site involved in drought-inducibility
CsbHLH111 CsaV3_5G012430	1534	1568	Light responsive element
CsbHLH111 CsaV3_5G012430	1784	1819	Abscisic acid responsiveness
CsbHLH111 CsaV3_5G012430	1850	1882	Auxin responsiveness
CsbHLH112 CsaV3_1G011460	138	184	Light responsive element
CsbHLH112 CsaV3_1G011460	317	363	Auxin responsiveness
CsbHLH112 CsaV3_1G011460	341	387	Low-temperature responsiveness
CsbHLH112 CsaV3_1G011460	425	471	Light responsive element
CsbHLH112 CsaV3_1G011460	489	523	Anaerobic induction
CsbHLH112 CsaV3_1G011460	592	623	Salicylic acid responsiveness
CsbHLH112 CsaV3_1G011460	795	845	Light responsive element
CsbHLH112 CsaV3_1G011460	1074	1120	MYB binding site involved in drought-inducibility
CsbHLH112 CsaV3_1G011460	1465	1496	Defense and stress responsiveness
CsbHLH112 CsaV3_1G011460	1537	1571	Light responsive element
CsbHLH112 CsaV3_1G011460	1667	1701	Light responsive element
CsbHLH112 CsaV3_1G011460	1698	1732	Light responsive element
CsbHLH112 CsaV3_1G011460	1953	1998	Abscisic acid responsiveness
CsbHLH113 CsaV3_7G008090	143	172	Salicylic acid responsiveness
CsbHLH113 CsaV3_7G008090	213	244	Light responsive element
CsbHLH113 CsaV3_7G008090	320	355	MeJA-responsiveness
CsbHLH113 CsaV3_7G008090	460	506	Light responsive element
CsbHLH113 CsaV3_7G008090	651	686	Abscisic acid responsiveness
CsbHLH113 CsaV3_7G008090	699	747	Light responsive element
CsbHLH113 CsaV3_7G008090	998	1044	Anaerobic induction
CsbHLH113 CsaV3_7G008090	1206	1239	Abscisic acid responsiveness
CsbHLH113 CsaV3_7G008090	1305	1340	MeJA-responsiveness
CsbHLH113 CsaV3_7G008090	1449	1483	Anaerobic induction
CsbHLH113 CsaV3_7G008090	1530	1564	Anaerobic induction
CsbHLH113 CsaV3_7G008090	1692	1738	Low-temperature responsiveness
CsbHLH113 CsaV3_7G008090	1826	1872	Low-temperature responsiveness
CsbHLH113 CsaV3_7G008090	1902	1950	Light responsive element
CsbHLH114 CsaV3_5G026380	1	48	Gibberellin-responsive element
CsbHLH114 CsaV3_5G026380	12	58	Light responsive element
CsbHLH114 CsaV3_5G026380	332	378	Light responsive element
CsbHLH114 CsaV3_5G026380	426	472	Light responsive element
CsbHLH114 CsaV3_5G026380	516	562	Anaerobic induction
CsbHLH114 CsaV3_5G026380	590	620	Light responsive element
CsbHLH114 CsaV3_5G026380	713	759	Light responsive element
CsbHLH114 CsaV3_5G026380	765	811	Anaerobic induction
CsbHLH114 CsaV3_5G026380	796	842	Auxin responsiveness
CsbHLH114 CsaV3_5G026380	841	875	Anaerobic induction
CsbHLH114 CsaV3_5G026380	989	1021	Light responsive element
CsbHLH114 CsaV3_5G026380	1096	1127	Salicylic acid responsiveness
CsbHLH114 CsaV3_5G026380	1229	1263	Light responsive element
CsbHLH114 CsaV3_5G026380	1300	1334	Anaerobic induction
CsbHLH114 CsaV3_5G026380	1319	1353	Light responsive element
CsbHLH114 CsaV3_5G026380	1603	1637	Light responsive element
CsbHLH114 CsaV3_5G026380	1830	1862	Light responsive element
CsbHLH114 CsaV3_5G026380	1939	1973	Anaerobic induction
CsbHLH115 CsaV3_UNG229040	131	166	MeJA-responsiveness
CsbHLH115 CsaV3_UNG229040	254	289	MeJA-responsiveness
CsbHLH115 CsaV3_UNG229040	18	64	Light responsive element
CsbHLH115 CsaV3_UNG229040	165	211	Light responsive element
CsbHLH115 CsaV3_UNG229040	490	536	Light responsive element
CsbHLH115 CsaV3_UNG229040	722	768	Light responsive element
CsbHLH115 CsaV3_UNG229040	1355	1389	Light responsive element
CsbHLH115 CsaV3_UNG229040	892	938	Anaerobic induction
CsbHLH115 CsaV3_UNG229040	1924	1970	Low-temperature responsiveness
CsbHLH115 CsaV3_UNG229040	1829	1879	Salicylic acid responsiveness
CsbHLH115 CsaV3_UNG229040	1650	1695	Abscisic acid responsiveness
CsbHLH116 CsaV3_3G027730	0	46	Light responsive element
CsbHLH116 CsaV3_3G027730	132	178	Light responsive element
CsbHLH116 CsaV3_3G027730	190	236	Light responsive element
CsbHLH116 CsaV3_3G027730	300	334	MYB binding site involved in drought-inducibility
CsbHLH116 CsaV3_3G027730	1140	1185	Abscisic acid responsiveness
CsbHLH116 CsaV3_3G027730	1306	1340	Light responsive element
CsbHLH116 CsaV3_3G027730	1590	1624	Light responsive element
CsbHLH116 CsaV3_3G027730	1643	1677	Light responsive element
CsbHLH117 CsaV3_7G003870	6	45	MYB binding site involved in flavonoid biosynthetic genes regulation
CsbHLH117 CsaV3_7G003870	128	174	Light responsive element
CsbHLH117 CsaV3_7G003870	151	186	Abscisic acid responsiveness
CsbHLH117 CsaV3_7G003870	398	409	MeJA-responsiveness
CsbHLH117 CsaV3_7G003870	419	468	Abscisic acid responsiveness
CsbHLH117 CsaV3_7G003870	513	546	Gibberellin-responsive element
CsbHLH117 CsaV3_7G003870	551	586	MeJA-responsiveness
CsbHLH117 CsaV3_7G003870	567	601	Low-temperature responsiveness
CsbHLH117 CsaV3_7G003870	622	667	Abscisic acid responsiveness
CsbHLH117 CsaV3_7G003870	1065	1100	MeJA-responsiveness
CsbHLH117 CsaV3_7G003870	1619	1653	Light responsive element
CsbHLH118 CsaV3_3G016560	141	187	Light responsive element
CsbHLH118 CsaV3_3G016560	502	536	Anaerobic induction
CsbHLH118 CsaV3_3G016560	610	656	Anaerobic induction
CsbHLH118 CsaV3_3G016560	674	720	Light responsive element
CsbHLH118 CsaV3_3G016560	766	799	Gibberellin-responsive element
CsbHLH118 CsaV3_3G016560	852	898	Light responsive element
CsbHLH118 CsaV3_3G016560	901	950	Defense and stress responsiveness
CsbHLH118 CsaV3_3G016560	1155	1189	MYB binding site involved in drought-inducibility
CsbHLH118 CsaV3_3G016560	1285	1319	Light responsive element
CsbHLH118 CsaV3_3G016560	1332	1362	Light responsive element
CsbHLH118 CsaV3_3G016560	1411	1445	Light responsive element
CsbHLH118 CsaV3_3G016560	1689	1723	Auxin responsiveness
CsbHLH118 CsaV3_3G016560	1710	1744	Light responsive element
CsbHLH118 CsaV3_3G016560	1743	1777	Light responsive element
CsbHLH119 CsaV3_1G012350	227	276	Light responsive element
CsbHLH119 CsaV3_1G012350	1545	1579	Light responsive element
CsbHLH119 CsaV3_1G012350	1587	1621	Light responsive element
CsbHLH119 CsaV3_1G012350	495	530	MeJA-responsiveness
CsbHLH119 CsaV3_1G012350	1112	1158	Anaerobic induction
CsbHLH119 CsaV3_1G012350	1872	1906	Low-temperature responsiveness
CsbHLH119 CsaV3_1G012350	137	170	Gibberellin-responsive element
CsbHLH119 CsaV3_1G012350	1776	1809	Gibberellin-responsive element
CsbHLH119 CsaV3_1G012350	1192	1238	Auxin responsiveness
CsbHLH120 CsaV3_5G003430	197	243	Light responsive element
CsbHLH120 CsaV3_5G003430	478	513	Abscisic acid responsiveness
CsbHLH120 CsaV3_5G003430	488	534	Light responsive element
CsbHLH120 CsaV3_5G003430	852	898	Light responsive element
CsbHLH120 CsaV3_5G003430	964	1015	Salicylic acid responsiveness
CsbHLH120 CsaV3_5G003430	1122	1170	Light responsive element
CsbHLH120 CsaV3_5G003430	1399	1433	Light responsive element
CsbHLH120 CsaV3_5G003430	1564	1598	Light responsive element
CsbHLH120 CsaV3_5G003430	1691	1724	Gibberellin-responsive element
CsbHLH120 CsaV3_5G003430	1719	1753	Light responsive element
CsbHLH121 CsaV3_6G047120	34	80	Anaerobic induction
CsbHLH121 CsaV3_6G047120	211	257	Anaerobic induction
CsbHLH121 CsaV3_6G047120	343	389	MYB binding site involved in drought-inducibility
CsbHLH121 CsaV3_6G047120	627	673	Anaerobic induction
CsbHLH121 CsaV3_6G047120	989	1020	Light responsive element
CsbHLH121 CsaV3_6G047120	1003	1038	Abscisic acid responsiveness
CsbHLH121 CsaV3_6G047120	1172	1218	Auxin responsiveness
CsbHLH121 CsaV3_6G047120	1238	1287	Salicylic acid responsiveness
CsbHLH121 CsaV3_6G047120	1276	1310	Light responsive element
CsbHLH121 CsaV3_6G047120	1468	1499	Salicylic acid responsiveness
CsbHLH121 CsaV3_6G047120	1618	1665	Gibberellin-responsive element
CsbHLH121 CsaV3_6G047120	1665	1699	Light responsive element
CsbHLH121 CsaV3_6G047120	1713	1747	Low-temperature responsiveness
CsbHLH122 CsaV3_1G042640	0	28	Light responsive element
CsbHLH122 CsaV3_1G042640	49	84	MeJA-responsiveness
CsbHLH122 CsaV3_1G042640	306	352	Light responsive element
CsbHLH122 CsaV3_1G042640	442	488	Light responsive element
CsbHLH122 CsaV3_1G042640	745	795	Light responsive element
CsbHLH122 CsaV3_1G042640	920	965	Abscisic acid responsiveness
CsbHLH122 CsaV3_1G042640	946	991	MeJA-responsiveness
CsbHLH122 CsaV3_1G042640	1102	1136	Anaerobic induction
CsbHLH122 CsaV3_1G042640	1133	1179	Anaerobic induction
CsbHLH122 CsaV3_1G042640	1264	1310	Anaerobic induction
CsbHLH122 CsaV3_1G042640	1330	1379	Salicylic acid responsiveness
CsbHLH122 CsaV3_1G042640	1594	1639	Abscisic acid responsiveness
CsbHLH122 CsaV3_1G042640	1720	1754	MYB binding site involved in drought-inducibility
CsbHLH122 CsaV3_1G042640	1840	1887	Gibberellin-responsive element
CsbHLH123 CsaV3_3G005540	213	259	Light responsive element
CsbHLH123 CsaV3_3G005540	280	326	Light responsive element
CsbHLH123 CsaV3_3G005540	793	839	MYB binding site involved in drought-inducibility
CsbHLH123 CsaV3_3G005540	825	871	Anaerobic induction
CsbHLH123 CsaV3_3G005540	871	917	Light responsive element
CsbHLH123 CsaV3_3G005540	985	1016	Salicylic acid responsiveness
CsbHLH123 CsaV3_3G005540	1039	1084	MeJA-responsiveness
CsbHLH123 CsaV3_3G005540	1063	1097	Anaerobic induction
CsbHLH123 CsaV3_3G005540	1105	1151	Anaerobic induction
CsbHLH123 CsaV3_3G005540	1151	1197	Anaerobic induction
CsbHLH123 CsaV3_3G005540	1233	1279	Anaerobic induction
CsbHLH123 CsaV3_3G005540	1501	1547	Anaerobic induction
CsbHLH123 CsaV3_3G005540	1738	1772	Light responsive element
CsbHLH123 CsaV3_3G005540	1876	1910	Light responsive element
CsbHLH123 CsaV3_3G005540	1954	1988	Light responsive element
CsbHLH124 CsaV3_6G046660	1262	1310	Light responsive element
CsbHLH124 CsaV3_6G046660	298	344	Light responsive element
CsbHLH124 CsaV3_6G046660	1550	1596	Anaerobic induction
CsbHLH124 CsaV3_6G046660	1510	1556	MYB binding site involved in drought-inducibility
CsbHLH124 CsaV3_6G046660	1242	1273	Salicylic acid responsiveness
CsbHLH124 CsaV3_6G046660	449	494	Abscisic acid responsiveness
CsbHLH124 CsaV3_6G046660	1029	1074	Abscisic acid responsiveness
CsbHLH125 CsaV3_5G003420	1631	1676	MeJA-responsiveness
CsbHLH125 CsaV3_5G003420	200	251	MYB binding site involved in flavonoid biosynthetic genes regulation
CsbHLH125 CsaV3_5G003420	192	224	Light responsive element
CsbHLH125 CsaV3_5G003420	312	358	Light responsive element
CsbHLH125 CsaV3_5G003420	910	957	Gibberellin-responsive element
CsbHLH125 CsaV3_5G003420	1966	2000	Anaerobic induction
CsbHLH125 CsaV3_5G003420	1596	1630	Auxin responsiveness
CsbHLH125 CsaV3_5G003420	1295	1330	Abscisic acid responsiveness
CsbHLH126 CsaV3_5G003410	1192	1225	Gibberellin-responsive element
CsbHLH126 CsaV3_5G003410	566	600	Anaerobic induction
CsbHLH126 CsaV3_5G003410	1252	1298	Anaerobic induction
CsbHLH126 CsaV3_5G003410	241	272	Abscisic acid responsiveness
CsbHLH126 CsaV3_5G003410	1569	1614	Abscisic acid responsiveness
CsbHLH127 CsaV3_6G049510	415	446	Defense and stress responsiveness
CsbHLH127 CsaV3_6G049510	1494	1528	Light responsive element
CsbHLH127 CsaV3_6G049510	1850	1885	MeJA-responsiveness
CsbHLH127 CsaV3_6G049510	64	110	Anaerobic induction
CsbHLH127 CsaV3_6G049510	1003	1049	Anaerobic induction
CsbHLH127 CsaV3_6G049510	1733	1764	Salicylic acid responsiveness
CsbHLH128 CsaV3_4G003860	987	1035	Light responsive element
CsbHLH128 CsaV3_4G003860	125	171	Light responsive element
CsbHLH128 CsaV3_4G003860	200	246	Light responsive element
CsbHLH128 CsaV3_4G003860	306	352	Light responsive element
CsbHLH128 CsaV3_4G003860	365	411	Light responsive element
CsbHLH128 CsaV3_4G003860	1025	1071	Anaerobic induction
CsbHLH128 CsaV3_4G003860	1478	1524	Anaerobic induction
CsbHLH128 CsaV3_4G003860	1631	1662	Salicylic acid responsiveness
CsbHLH129 CsaV3_7G031270	59	90	Defense and stress responsiveness
CsbHLH129 CsaV3_7G031270	429	475	Light responsive element
CsbHLH129 CsaV3_7G031270	545	590	Abscisic acid responsiveness
CsbHLH129 CsaV3_7G031270	694	729	MeJA-responsiveness
CsbHLH129 CsaV3_7G031270	1379	1424	MeJA-responsiveness
CsbHLH129 CsaV3_7G031270	1663	1709	MYB binding site involved in drought-inducibility
CsbHLH129 CsaV3_7G031270	1818	1852	Anaerobic induction
CsbHLH129 CsaV3_7G031270	1887	1921	Anaerobic induction
CsbHLH130 CsaV3_3G039080	507	542	MeJA-responsiveness
CsbHLH130 CsaV3_3G039080	1396	1429	Gibberellin-responsive element
CsbHLH130 CsaV3_3G039080	1691	1725	Anaerobic induction
CsbHLH130 CsaV3_3G039080	1307	1353	Low-temperature responsiveness
CsbHLH130 CsaV3_3G039080	577	626	Salicylic acid responsiveness
CsbHLH130 CsaV3_3G039080	1501	1550	Salicylic acid responsiveness
CsbHLH131 CsaV3_6G045070	1818	1852	Light responsive element
CsbHLH131 CsaV3_6G045070	1190	1239	Light responsive element
CsbHLH131 CsaV3_6G045070	673	707	Anaerobic induction
CsbHLH131 CsaV3_6G045070	1099	1145	Anaerobic induction
CsbHLH131 CsaV3_6G045070	1330	1376	Low-temperature responsiveness
CsbHLH131 CsaV3_6G045070	1114	1163	Salicylic acid responsiveness
CsbHLH131 CsaV3_6G045070	741	772	Abscisic acid responsiveness
CsbHLH132 CsaV3_6G051560	17	66	Defense and stress responsiveness
CsbHLH132 CsaV3_6G051560	114	161	Gibberellin-responsive element
CsbHLH132 CsaV3_6G051560	144	175	Defense and stress responsiveness
CsbHLH132 CsaV3_6G051560	690	724	Low-temperature responsiveness
CsbHLH132 CsaV3_6G051560	853	900	Gibberellin-responsive element
CsbHLH132 CsaV3_6G051560	1010	1056	Anaerobic induction
CsbHLH132 CsaV3_6G051560	1235	1269	Light responsive element
CsbHLH132 CsaV3_6G051560	1240	1285	MeJA-responsiveness
CsbHLH132 CsaV3_6G051560	1286	1318	Light responsive element
CsbHLH132 CsaV3_6G051560	1600	1647	Gibberellin-responsive element
CsbHLH132 CsaV3_6G051560	1641	1686	MeJA-responsiveness
CsbHLH132 CsaV3_6G051560	1683	1717	MYB binding site involved in drought-inducibility
CsbHLH132 CsaV3_6G051560	1700	1735	Abscisic acid responsiveness
CsbHLH132 CsaV3_6G051560	1759	1793	MYB binding site involved in drought-inducibility
CsbHLH132 CsaV3_6G051560	1968	2000	Light responsive element
CsbHLH133 CsaV3_7G027460	37	86	Salicylic acid responsiveness
CsbHLH133 CsaV3_7G027460	143	189	Anaerobic induction
CsbHLH133 CsaV3_7G027460	197	232	MeJA-responsiveness
CsbHLH133 CsaV3_7G027460	198	232	Light responsive element
CsbHLH133 CsaV3_7G027460	690	735	Abscisic acid responsiveness
CsbHLH133 CsaV3_7G027460	795	842	Auxin responsiveness
CsbHLH133 CsaV3_7G027460	929	963	MYB binding site involved in drought-inducibility
CsbHLH133 CsaV3_7G027460	1042	1075	Gibberellin-responsive element
CsbHLH133 CsaV3_7G027460	1255	1289	Auxin responsiveness
CsbHLH133 CsaV3_7G027460	1342	1376	Low-temperature responsiveness
CsbHLH133 CsaV3_7G027460	1405	1452	Gibberellin-responsive element
CsbHLH133 CsaV3_7G027460	1775	1809	MYB binding site involved in drought-inducibility
CsbHLH133 CsaV3_7G027460	1906	1940	Anaerobic induction
CsbHLH134 CsaV3_5G037950	385	420	MeJA-responsiveness
CsbHLH134 CsaV3_5G037950	115	166	Auxin responsiveness
CsbHLH134 CsaV3_5G037950	1505	1552	Gibberellin-responsive element
CsbHLH134 CsaV3_5G037950	483	529	Light responsive element
CsbHLH134 CsaV3_5G037950	828	874	Light responsive element
CsbHLH134 CsaV3_5G037950	334	369	MeJA-responsiveness
CsbHLH134 CsaV3_5G037950	1264	1310	Light responsive element
CsbHLH134 CsaV3_5G037950	1706	1752	Anaerobic induction
CsbHLH134 CsaV3_5G037950	347	396	Salicylic acid responsiveness
CsbHLH135 CsaV3_1G002240	14	59	Abscisic acid responsiveness
CsbHLH135 CsaV3_1G002240	133	165	Light responsive element
CsbHLH135 CsaV3_1G002240	207	253	Light responsive element
CsbHLH135 CsaV3_1G002240	224	270	Light responsive element
CsbHLH135 CsaV3_1G002240	476	510	Anaerobic induction
CsbHLH135 CsaV3_1G002240	495	541	Light responsive element
CsbHLH135 CsaV3_1G002240	611	657	Light responsive element
CsbHLH135 CsaV3_1G002240	819	865	Light responsive element
CsbHLH135 CsaV3_1G002240	917	950	Gibberellin-responsive element
CsbHLH135 CsaV3_1G002240	958	1005	Gibberellin-responsive element
CsbHLH135 CsaV3_1G002240	1207	1241	Light responsive element
CsbHLH135 CsaV3_1G002240	1356	1405	Defense and stress responsiveness
CsbHLH135 CsaV3_1G002240	1961	2007	Auxin responsiveness
CsbHLH136 CsaV3_5G032530	2	48	Light responsive element
CsbHLH136 CsaV3_5G032530	427	476	Defense and stress responsiveness
CsbHLH136 CsaV3_5G032530	493	539	Light responsive element
CsbHLH136 CsaV3_5G032530	790	836	Light responsive element
CsbHLH136 CsaV3_5G032530	959	1005	Light responsive element
CsbHLH136 CsaV3_5G032530	1061	1095	Light responsive element
CsbHLH136 CsaV3_5G032530	1082	1110	Light responsive element
CsbHLH136 CsaV3_5G032530	1087	1121	Abscisic acid responsiveness
CsbHLH136 CsaV3_5G032530	1276	1310	Light responsive element
CsbHLH136 CsaV3_5G032530	1361	1407	Anaerobic induction
CsbHLH136 CsaV3_5G032530	1680	1714	Light responsive element
CsbHLH136 CsaV3_5G032530	1968	2016	Light responsive element
CsbHLH137 CsaV3_1G009880	84	130	Light responsive element
CsbHLH137 CsaV3_1G009880	215	248	Gibberellin-responsive element
CsbHLH137 CsaV3_1G009880	274	305	wound-responsive element
CsbHLH137 CsaV3_1G009880	353	399	Light responsive element
CsbHLH137 CsaV3_1G009880	603	637	Anaerobic induction
CsbHLH137 CsaV3_1G009880	1039	1072	Gibberellin-responsive element
CsbHLH137 CsaV3_1G009880	1193	1227	Light responsive element
CsbHLH137 CsaV3_1G009880	1237	1284	Gibberellin-responsive element
CsbHLH137 CsaV3_1G009880	1442	1490	Light responsive element
CsbHLH137 CsaV3_1G009880	1496	1530	Light responsive element
CsbHLH137 CsaV3_1G009880	1795	1844	Salicylic acid responsiveness
CsbHLH138 CsaV3_7G033460	160	206	Light responsive element
CsbHLH138 CsaV3_7G033460	239	286	Gibberellin-responsive element
CsbHLH138 CsaV3_7G033460	319	365	Light responsive element
CsbHLH138 CsaV3_7G033460	547	578	Salicylic acid responsiveness
CsbHLH138 CsaV3_7G033460	1162	1207	Abscisic acid responsiveness
CsbHLH138 CsaV3_7G033460	1300	1349	Light responsive element
CsbHLH138 CsaV3_7G033460	1553	1584	Defense and stress responsiveness
CsbHLH138 CsaV3_7G033460	1576	1625	Salicylic acid responsiveness
CsbHLH138 CsaV3_7G033460	1659	1705	Anaerobic induction
CsbHLH138 CsaV3_7G033460	1917	1964	Gibberellin-responsive element
CsbHLH139 CsaV3_7G007860	190	224	Light responsive element
CsbHLH139 CsaV3_7G007860	459	505	Light responsive element
CsbHLH139 CsaV3_7G007860	584	618	Anaerobic induction
CsbHLH139 CsaV3_7G007860	615	660	Abscisic acid responsiveness
CsbHLH139 CsaV3_7G007860	1304	1350	Anaerobic induction
CsbHLH139 CsaV3_7G007860	1347	1381	Anaerobic induction
CsbHLH139 CsaV3_7G007860	1380	1414	Anaerobic induction
CsbHLH139 CsaV3_7G007860	1598	1632	Light responsive element
CsbHLH139 CsaV3_7G007860	1630	1676	MYB binding site involved in drought-inducibility
CsbHLH139 CsaV3_7G007860	1833	1882	Defense and stress responsiveness
CsbHLH140 CsaV3_4G010010	1330	1359.5	MYB binding site involved in flavonoid biosynthetic genes regulation
CsbHLH140 CsaV3_4G010010	1754	1802	Light responsive element
CsbHLH140 CsaV3_4G010010	677	710	Gibberellin-responsive element
CsbHLH140 CsaV3_4G010010	1837	1884	Gibberellin-responsive element
CsbHLH140 CsaV3_4G010010	308	354	Light responsive element
CsbHLH140 CsaV3_4G010010	386	432	Light responsive element
CsbHLH140 CsaV3_4G010010	644	690	Light responsive element
CsbHLH140 CsaV3_4G010010	1210	1244	Light responsive element
CsbHLH140 CsaV3_4G010010	452	483	wound-responsive element
CsbHLH140 CsaV3_4G010010	228	259	Defense and stress responsiveness
CsbHLH140 CsaV3_4G010010	1346	1380	Anaerobic induction
CsbHLH140 CsaV3_4G010010	1610	1644	Anaerobic induction
CsbHLH140 CsaV3_4G010010	888	922	Low-temperature responsiveness
CsbHLH140 CsaV3_4G010010	393	424	Salicylic acid responsiveness
CsbHLH140 CsaV3_4G010010	552	583	Salicylic acid responsiveness
CsbHLH141 CsaV3_1G003270	105	140	Abscisic acid responsiveness
CsbHLH141 CsaV3_1G003270	150	198	Light responsive element
CsbHLH141 CsaV3_1G003270	324	370	Light responsive element
CsbHLH141 CsaV3_1G003270	383	429	Light responsive element
CsbHLH141 CsaV3_1G003270	486	532	Light responsive element
CsbHLH141 CsaV3_1G003270	572	618	Light responsive element
CsbHLH141 CsaV3_1G003270	652	697	Abscisic acid responsiveness
CsbHLH141 CsaV3_1G003270	827	873	Light responsive element
CsbHLH141 CsaV3_1G003270	866	912	Anaerobic induction
CsbHLH141 CsaV3_1G003270	1003	1034	Light responsive element
CsbHLH141 CsaV3_1G003270	1086	1135	Salicylic acid responsiveness
CsbHLH141 CsaV3_1G003270	1258	1292	Light responsive element
CsbHLH141 CsaV3_1G003270	1301	1347	Auxin responsiveness
CsbHLH141 CsaV3_1G003270	1352	1387	MeJA-responsiveness
CsbHLH141 CsaV3_1G003270	1371	1406	MeJA-responsiveness
CsbHLH141 CsaV3_1G003270	1392	1438	Anaerobic induction
CsbHLH141 CsaV3_1G003270	1675	1723	Light responsive element
CsbHLH141 CsaV3_1G003270	1259	1304	Abscisic acid responsiveness
CsbHLH142 CsaV3_5G031750	60	106	Light responsive element
CsbHLH142 CsaV3_5G031750	174	220	Light responsive element
CsbHLH142 CsaV3_5G031750	463	498	MeJA-responsiveness
CsbHLH142 CsaV3_5G031750	654	685	Salicylic acid responsiveness
CsbHLH142 CsaV3_5G031750	819	853	Low-temperature responsiveness
CsbHLH142 CsaV3_5G031750	1000	1035	Abscisic acid responsiveness
CsbHLH142 CsaV3_5G031750	1187	1221	Light responsive element
CsbHLH142 CsaV3_5G031750	1233	1265	Light responsive element
CsbHLH142 CsaV3_5G031750	1474	1508	Light responsive element
CsbHLH142 CsaV3_5G031750	1552	1597	Abscisic acid responsiveness
CsbHLH142 CsaV3_5G031750	1630	1665	MeJA-responsiveness
CsbHLH142 CsaV3_5G031750	1763	1809	Anaerobic induction
CsbHLH142 CsaV3_5G031750	1865	1899	Light responsive element
CsbHLH142 CsaV3_5G031750	1976	2021	MeJA-responsiveness

## Sheet: 23 bHLH cis-element
Gene name	Start position	End position	Cis-element
CsbHLH019 CsaV3_6G044570	49	95	Light responsive element
CsbHLH019 CsaV3_6G044570	126	175	Defense and stress responsiveness
CsbHLH019 CsaV3_6G044570	140	185	Abscisic acid responsiveness
CsbHLH019 CsaV3_6G044570	636	682	Light responsive element
CsbHLH019 CsaV3_6G044570	711	757	Light responsive element
CsbHLH019 CsaV3_6G044570	785	820	MeJA-responsiveness
CsbHLH019 CsaV3_6G044570	826	871	MeJA-responsiveness
CsbHLH019 CsaV3_6G044570	1101	1135	Light responsive element
CsbHLH019 CsaV3_6G044570	1356	1390	Light responsive element
CsbHLH019 CsaV3_6G044570	1437	1471	Anaerobic induction
CsbHLH019 CsaV3_6G044570	1562	1610	Light responsive element
CsbHLH019 CsaV3_6G044570	1599	1630	Abscisic acid responsiveness
CsbHLH019 CsaV3_6G044570	1601	1635	Abscisic acid responsiveness
CsbHLH019 CsaV3_6G044570	1727	1762	MeJA-responsiveness
CsbHLH019 CsaV3_6G044570	1955	2001	Anaerobic induction
CsbHLH020 CsaV3_6G044560	32	66	Anaerobic induction
CsbHLH020 CsaV3_6G044560	64	95	Defense and stress responsiveness
CsbHLH020 CsaV3_6G044560	126	160	Anaerobic induction
CsbHLH020 CsaV3_6G044560	226	271	Abscisic acid responsiveness
CsbHLH020 CsaV3_6G044560	261	307	Light responsive element
CsbHLH020 CsaV3_6G044560	388	433	Abscisic acid responsiveness
CsbHLH020 CsaV3_6G044560	398	445	Gibberellin-responsive element
CsbHLH020 CsaV3_6G044560	446	495	Salicylic acid responsiveness
CsbHLH020 CsaV3_6G044560	499	545	Light responsive element
CsbHLH020 CsaV3_6G044560	734	781	Gibberellin-responsive element
CsbHLH020 CsaV3_6G044560	987	1020	Gibberellin-responsive element
CsbHLH020 CsaV3_6G044560	1230	1264	Light responsive element
CsbHLH020 CsaV3_6G044560	1309	1342	Gibberellin-responsive element
CsbHLH020 CsaV3_6G044560	1481	1530	Abscisic acid responsiveness
CsbHLH020 CsaV3_6G044560	1484	1529	Abscisic acid responsiveness
CsbHLH020 CsaV3_6G044560	1594	1640	Anaerobic induction
CsbHLH020 CsaV3_6G044560	1647	1692	Abscisic acid responsiveness
CsbHLH020 CsaV3_6G044560	1773	1804	Defense and stress responsiveness
CsbHLH020 CsaV3_6G044560	1810	1856	Low-temperature responsiveness
CsbHLH020 CsaV3_6G044560	1838	1883	Abscisic acid responsiveness
CsbHLH020 CsaV3_6G044560	1893	1924	Light responsive element
CsbHLH029 CsaV3_6G014370	150	195	Abscisic acid responsiveness
CsbHLH029 CsaV3_6G014370	197	245	Light responsive element
CsbHLH029 CsaV3_6G014370	203	249	Anaerobic induction
CsbHLH029 CsaV3_6G014370	246	280	Anaerobic induction
CsbHLH029 CsaV3_6G014370	839	885	Light responsive element
CsbHLH029 CsaV3_6G014370	1318	1364	Light responsive element
CsbHLH029 CsaV3_6G014370	1533	1565	Light responsive element
CsbHLH029 CsaV3_6G014370	1702	1747	Abscisic acid responsiveness
CsbHLH029 CsaV3_6G014370	1825	1859	Light responsive element
CsbHLH029 CsaV3_6G014370	1845	1879	Light responsive element
CsbHLH029 CsaV3_6G014370	1893	1942	Defense and stress responsiveness
CsbHLH029 CsaV3_6G014370	1926	1960	Light responsive element
CsbHLH038 CsaV3_4G029740	218	251	Gibberellin-responsive element
CsbHLH038 CsaV3_4G029740	13	59	Light responsive element
CsbHLH038 CsaV3_4G029740	853	899	Light responsive element
CsbHLH038 CsaV3_4G029740	1133	1179	Anaerobic induction
CsbHLH038 CsaV3_4G029740	1491	1525	Anaerobic induction
CsbHLH038 CsaV3_4G029740	1752	1798	Anaerobic induction
CsbHLH038 CsaV3_4G029740	1726	1759	Gibberellin-responsive element
CsbHLH038 CsaV3_4G029740	1553	1599	Auxin responsiveness
CsbHLH041 CsaV3_1G040580	404	439	Abscisic acid responsiveness
CsbHLH041 CsaV3_1G040580	493	539	Anaerobic induction
CsbHLH041 CsaV3_1G040580	793	839	Light responsive element
CsbHLH041 CsaV3_1G040580	810	856	Light responsive element
CsbHLH041 CsaV3_1G040580	835	881	Light responsive element
CsbHLH041 CsaV3_1G040580	845	891	Light responsive element
CsbHLH041 CsaV3_1G040580	869	915	Light responsive element
CsbHLH041 CsaV3_1G040580	1079	1125	Anaerobic induction
CsbHLH041 CsaV3_1G040580	1259	1293	Light responsive element
CsbHLH041 CsaV3_1G040580	1396	1430	Light responsive element
CsbHLH041 CsaV3_1G040580	1621	1667	Anaerobic induction
CsbHLH041 CsaV3_1G040580	1634	1683	Defense and stress responsiveness
CsbHLH062 CsaV3_3G015900	0	32	Anaerobic induction
CsbHLH062 CsaV3_3G015900	123	169	Light responsive element
CsbHLH062 CsaV3_3G015900	163	209	Light responsive element
CsbHLH062 CsaV3_3G015900	324	369	Abscisic acid responsiveness
CsbHLH062 CsaV3_3G015900	339	384	MeJA-responsiveness
CsbHLH062 CsaV3_3G015900	434	480	MYB binding site involved in drought-inducibility
CsbHLH062 CsaV3_3G015900	707	738	Salicylic acid responsiveness
CsbHLH062 CsaV3_3G015900	1050	1084	Light responsive element
CsbHLH062 CsaV3_3G015900	1261	1311	Light responsive element
CsbHLH062 CsaV3_3G015900	1879	1911	Light responsive element
CsbHLH062 CsaV3_3G015900	1943	1977	Low-temperature responsiveness
CsbHLH078 CsaV3_7G026520	7	53	Anaerobic induction
CsbHLH078 CsaV3_7G026520	174	220	Light responsive element
CsbHLH078 CsaV3_7G026520	258	288	Salicylic acid responsiveness
CsbHLH078 CsaV3_7G026520	447	493	Light responsive element
CsbHLH078 CsaV3_7G026520	767	813	Light responsive element
CsbHLH078 CsaV3_7G026520	1281	1327	Auxin responsiveness
CsbHLH078 CsaV3_7G026520	1491	1525	Anaerobic induction
CsbHLH078 CsaV3_7G026520	1628	1659	wound-responsive element
CsbHLH078 CsaV3_7G026520	1974	2021	Gibberellin-responsive element
CsbHLH082 CsaV3_1G028780	105	152	Gibberellin-responsive element
CsbHLH082 CsaV3_1G028780	266	297	Salicylic acid responsiveness
CsbHLH082 CsaV3_1G028780	295	341	Light responsive element
CsbHLH082 CsaV3_1G028780	407	441	MYB binding site involved in drought-inducibility
CsbHLH082 CsaV3_1G028780	475	510	MeJA-responsiveness
CsbHLH082 CsaV3_1G028780	559	594	Abscisic acid responsiveness
CsbHLH082 CsaV3_1G028780	620	654	Anaerobic induction
CsbHLH082 CsaV3_1G028780	772	818	Light responsive element
CsbHLH082 CsaV3_1G028780	824	858	MYB binding site involved in drought-inducibility
CsbHLH082 CsaV3_1G028780	838	884	Light responsive element
CsbHLH082 CsaV3_1G028780	887	932	Abscisic acid responsiveness
CsbHLH082 CsaV3_1G028780	971	1005	Auxin responsiveness
CsbHLH082 CsaV3_1G028780	1181	1214	Gibberellin-responsive element
CsbHLH082 CsaV3_1G028780	1216	1247	Defense and stress responsiveness
CsbHLH082 CsaV3_1G028780	1237	1271	Light responsive element
CsbHLH082 CsaV3_1G028780	1602	1637	Abscisic acid responsiveness
CsbHLH082 CsaV3_1G028780	1688	1722	Anaerobic induction
CsbHLH082 CsaV3_1G028780	1778	1824	Anaerobic induction
CsbHLH082 CsaV3_1G028780	1844	1890	Anaerobic induction
CsbHLH082 CsaV3_1G028780	1959	1990	Light responsive element
CsbHLH084 CsaV3_4G000380	31	77	Anaerobic induction
CsbHLH084 CsaV3_4G000380	77	108	Defense and stress responsiveness
CsbHLH084 CsaV3_4G000380	314	360	Anaerobic induction
CsbHLH084 CsaV3_4G000380	381	427	Light responsive element
CsbHLH084 CsaV3_4G000380	394	439	Abscisic acid responsiveness
CsbHLH084 CsaV3_4G000380	577	609	Light responsive element
CsbHLH084 CsaV3_4G000380	914	945	Defense and stress responsiveness
CsbHLH084 CsaV3_4G000380	1644	1678	Light responsive element
CsbHLH084 CsaV3_4G000380	1713	1747	MYB binding site involved in drought-inducibility
CsbHLH084 CsaV3_4G000380	1901	1950	Salicylic acid responsiveness
CsbHLH085 CsaV3_4G034980	7	53	Light responsive element
CsbHLH085 CsaV3_4G034980	47	93	Light responsive element
CsbHLH085 CsaV3_4G034980	156	202	Light responsive element
CsbHLH085 CsaV3_4G034980	266	301	Abscisic acid responsiveness
CsbHLH085 CsaV3_4G034980	296	342	Light responsive element
CsbHLH085 CsaV3_4G034980	396	442	Light responsive element
CsbHLH085 CsaV3_4G034980	1276	1310	Auxin responsiveness
CsbHLH085 CsaV3_4G034980	1382	1416	Light responsive element
CsbHLH085 CsaV3_4G034980	1404	1438	Light responsive element
CsbHLH085 CsaV3_4G034980	1462	1508	MYB binding site involved in drought-inducibility
CsbHLH085 CsaV3_4G034980	1828	1862	Light responsive element
CsbHLH085 CsaV3_4G034980	1879	1913	Anaerobic induction
CsbHLH092 CsaV3_2G013060	21	67	Light responsive element
CsbHLH092 CsaV3_2G013060	311	357	Anaerobic induction
CsbHLH092 CsaV3_2G013060	92	138	Light responsive element
CsbHLH092 CsaV3_2G013060	662	708	Light responsive element
CsbHLH092 CsaV3_2G013060	867	913	Light responsive element
CsbHLH092 CsaV3_2G013060	362	411	Defense and stress responsiveness
CsbHLH092 CsaV3_2G013060	609	644	Abscisic acid responsiveness
CsbHLH092 CsaV3_2G013060	862	908	Anaerobic induction
CsbHLH092 CsaV3_2G013060	874	923	Salicylic acid responsiveness
CsbHLH092 CsaV3_2G013060	935	984	Salicylic acid responsiveness
CsbHLH092 CsaV3_2G013060	1075	1110	MeJA-responsiveness
CsbHLH092 CsaV3_2G013060	1111	1156	Abscisic acid responsiveness
CsbHLH092 CsaV3_2G013060	1158	1192	Anaerobic induction
CsbHLH092 CsaV3_2G013060	1651	1685	Light responsive element
CsbHLH092 CsaV3_2G013060	1798	1843	Abscisic acid responsiveness
CsbHLH095 CsaV3_7G008580	48	94	Light responsive element
CsbHLH095 CsaV3_7G008580	140	189	Defense and stress responsiveness
CsbHLH095 CsaV3_7G008580	171	217	Light responsive element
CsbHLH095 CsaV3_7G008580	243	289	Anaerobic induction
CsbHLH095 CsaV3_7G008580	411	460	Defense and stress responsiveness
CsbHLH095 CsaV3_7G008580	487	533	Anaerobic induction
CsbHLH095 CsaV3_7G008580	943	992	Defense and stress responsiveness
CsbHLH095 CsaV3_7G008580	1441	1475	Light responsive element
CsbHLH095 CsaV3_7G008580	1509	1543	Light responsive element
CsbHLH100 CsaV3_6G037460	1474	1523	Defense and stress responsiveness
CsbHLH100 CsaV3_6G037460	4	42	Light responsive element
CsbHLH100 CsaV3_6G037460	600	646	Light responsive element
CsbHLH100 CsaV3_6G037460	1172	1206	Light responsive element
CsbHLH100 CsaV3_6G037460	1580	1614	Light responsive element
CsbHLH100 CsaV3_6G037460	816	865	Salicylic acid responsiveness
CsbHLH100 CsaV3_6G037460	200	234	Auxin responsiveness
CsbHLH100 CsaV3_6G037460	978	1013	Abscisic acid responsiveness
CsbHLH101 CsaV3_4G029750	0	40	Light responsive element
CsbHLH101 CsaV3_4G029750	19	65	Anaerobic induction
CsbHLH101 CsaV3_4G029750	25	56	Light responsive element
CsbHLH101 CsaV3_4G029750	155	201	Anaerobic induction
CsbHLH101 CsaV3_4G029750	190	235	Abscisic acid responsiveness
CsbHLH101 CsaV3_4G029750	356	402	Light responsive element
CsbHLH101 CsaV3_4G029750	587	622	MeJA-responsiveness
CsbHLH101 CsaV3_4G029750	629	675	Light responsive element
CsbHLH101 CsaV3_4G029750	767	802	MeJA-responsiveness
CsbHLH101 CsaV3_4G029750	924	959	MeJA-responsiveness
CsbHLH101 CsaV3_4G029750	985	1030	Abscisic acid responsiveness
CsbHLH101 CsaV3_4G029750	1084	1118	Anaerobic induction
CsbHLH101 CsaV3_4G029750	1118	1152	Anaerobic induction
CsbHLH101 CsaV3_4G029750	1286	1320	Light responsive element
CsbHLH101 CsaV3_4G029750	1602	1647	Abscisic acid responsiveness
CsbHLH101 CsaV3_4G029750	1900	1946	Low-temperature responsiveness
CsbHLH101 CsaV3_4G029750	1957	2003	Light responsive element
CsbHLH111 CsaV3_5G012430	546	581	MeJA-responsiveness
CsbHLH111 CsaV3_5G012430	743	772.5	MYB binding site involved in flavonoid biosynthetic genes regulation
CsbHLH111 CsaV3_5G012430	1242	1276	Light responsive element
CsbHLH111 CsaV3_5G012430	1488	1534	MYB binding site involved in drought-inducibility
CsbHLH111 CsaV3_5G012430	1534	1568	Light responsive element
CsbHLH111 CsaV3_5G012430	1784	1819	Abscisic acid responsiveness
CsbHLH111 CsaV3_5G012430	1850	1882	Auxin responsiveness
CsbHLH112 CsaV3_1G011460	138	184	Light responsive element
CsbHLH112 CsaV3_1G011460	317	363	Auxin responsiveness
CsbHLH112 CsaV3_1G011460	341	387	Low-temperature responsiveness
CsbHLH112 CsaV3_1G011460	425	471	Light responsive element
CsbHLH112 CsaV3_1G011460	489	523	Anaerobic induction
CsbHLH112 CsaV3_1G011460	592	623	Salicylic acid responsiveness
CsbHLH112 CsaV3_1G011460	795	845	Light responsive element
CsbHLH112 CsaV3_1G011460	1074	1120	MYB binding site involved in drought-inducibility
CsbHLH112 CsaV3_1G011460	1465	1496	Defense and stress responsiveness
CsbHLH112 CsaV3_1G011460	1537	1571	Light responsive element
CsbHLH112 CsaV3_1G011460	1667	1701	Light responsive element
CsbHLH112 CsaV3_1G011460	1698	1732	Light responsive element
CsbHLH112 CsaV3_1G011460	1953	1998	Abscisic acid responsiveness
CsbHLH118 CsaV3_3G016560	141	187	Light responsive element
CsbHLH118 CsaV3_3G016560	502	536	Anaerobic induction
CsbHLH118 CsaV3_3G016560	610	656	Anaerobic induction
CsbHLH118 CsaV3_3G016560	674	720	Light responsive element
CsbHLH118 CsaV3_3G016560	766	799	Gibberellin-responsive element
CsbHLH118 CsaV3_3G016560	852	898	Light responsive element
CsbHLH118 CsaV3_3G016560	901	950	Defense and stress responsiveness
CsbHLH118 CsaV3_3G016560	1155	1189	MYB binding site involved in drought-inducibility
CsbHLH118 CsaV3_3G016560	1285	1319	Light responsive element
CsbHLH118 CsaV3_3G016560	1332	1362	Light responsive element
CsbHLH118 CsaV3_3G016560	1411	1445	Light responsive element
CsbHLH118 CsaV3_3G016560	1689	1723	Auxin responsiveness
CsbHLH118 CsaV3_3G016560	1710	1744	Light responsive element
CsbHLH118 CsaV3_3G016560	1743	1777	Light responsive element
CsbHLH122 CsaV3_1G042640	0	28	Light responsive element
CsbHLH122 CsaV3_1G042640	49	84	MeJA-responsiveness
CsbHLH122 CsaV3_1G042640	306	352	Light responsive element
CsbHLH122 CsaV3_1G042640	442	488	Light responsive element
CsbHLH122 CsaV3_1G042640	745	795	Light responsive element
CsbHLH122 CsaV3_1G042640	920	965	Abscisic acid responsiveness
CsbHLH122 CsaV3_1G042640	946	991	MeJA-responsiveness
CsbHLH122 CsaV3_1G042640	1102	1136	Anaerobic induction
CsbHLH122 CsaV3_1G042640	1133	1179	Anaerobic induction
CsbHLH122 CsaV3_1G042640	1264	1310	Anaerobic induction
CsbHLH122 CsaV3_1G042640	1330	1379	Salicylic acid responsiveness
CsbHLH122 CsaV3_1G042640	1594	1639	Abscisic acid responsiveness
CsbHLH122 CsaV3_1G042640	1720	1754	MYB binding site involved in drought-inducibility
CsbHLH122 CsaV3_1G042640	1840	1887	Gibberellin-responsive element
CsbHLH123 CsaV3_3G005540	213	259	Light responsive element
CsbHLH123 CsaV3_3G005540	280	326	Light responsive element
CsbHLH123 CsaV3_3G005540	793	839	MYB binding site involved in drought-inducibility
CsbHLH123 CsaV3_3G005540	825	871	Anaerobic induction
CsbHLH123 CsaV3_3G005540	871	917	Light responsive element
CsbHLH123 CsaV3_3G005540	985	1016	Salicylic acid responsiveness
CsbHLH123 CsaV3_3G005540	1039	1084	MeJA-responsiveness
CsbHLH123 CsaV3_3G005540	1063	1097	Anaerobic induction
CsbHLH123 CsaV3_3G005540	1105	1151	Anaerobic induction
CsbHLH123 CsaV3_3G005540	1151	1197	Anaerobic induction
CsbHLH123 CsaV3_3G005540	1233	1279	Anaerobic induction
CsbHLH123 CsaV3_3G005540	1501	1547	Anaerobic induction
CsbHLH123 CsaV3_3G005540	1738	1772	Light responsive element
CsbHLH123 CsaV3_3G005540	1876	1910	Light responsive element
CsbHLH123 CsaV3_3G005540	1954	1988	Light responsive element
CsbHLH133 CsaV3_7G027460	37	86	Salicylic acid responsiveness
CsbHLH133 CsaV3_7G027460	143	189	Anaerobic induction
CsbHLH133 CsaV3_7G027460	197	232	MeJA-responsiveness
CsbHLH133 CsaV3_7G027460	198	232	Light responsive element
CsbHLH133 CsaV3_7G027460	690	735	Abscisic acid responsiveness
CsbHLH133 CsaV3_7G027460	795	842	Auxin responsiveness
CsbHLH133 CsaV3_7G027460	929	963	MYB binding site involved in drought-inducibility
CsbHLH133 CsaV3_7G027460	1042	1075	Gibberellin-responsive element
CsbHLH133 CsaV3_7G027460	1255	1289	Auxin responsiveness
CsbHLH133 CsaV3_7G027460	1342	1376	Low-temperature responsiveness
CsbHLH133 CsaV3_7G027460	1405	1452	Gibberellin-responsive element
CsbHLH133 CsaV3_7G027460	1775	1809	MYB binding site involved in drought-inducibility
CsbHLH133 CsaV3_7G027460	1906	1940	Anaerobic induction
CsbHLH135 CsaV3_1G002240	14	59	Abscisic acid responsiveness
CsbHLH135 CsaV3_1G002240	133	165	Light responsive element
CsbHLH135 CsaV3_1G002240	207	253	Light responsive element
CsbHLH135 CsaV3_1G002240	224	270	Light responsive element
CsbHLH135 CsaV3_1G002240	476	510	Anaerobic induction
CsbHLH135 CsaV3_1G002240	495	541	Light responsive element
CsbHLH135 CsaV3_1G002240	611	657	Light responsive element
CsbHLH135 CsaV3_1G002240	819	865	Light responsive element
CsbHLH135 CsaV3_1G002240	917	950	Gibberellin-responsive element
CsbHLH135 CsaV3_1G002240	958	1005	Gibberellin-responsive element
CsbHLH135 CsaV3_1G002240	1207	1241	Light responsive element
CsbHLH135 CsaV3_1G002240	1356	1405	Defense and stress responsiveness
CsbHLH135 CsaV3_1G002240	1961	2007	Auxin responsiveness
CsbHLH138 CsaV3_7G033460	160	206	Light responsive element
CsbHLH138 CsaV3_7G033460	239	286	Gibberellin-responsive element
CsbHLH138 CsaV3_7G033460	319	365	Light responsive element
CsbHLH138 CsaV3_7G033460	547	578	Salicylic acid responsiveness
CsbHLH138 CsaV3_7G033460	1162	1207	Abscisic acid responsiveness
CsbHLH138 CsaV3_7G033460	1300	1349	Light responsive element
CsbHLH138 CsaV3_7G033460	1553	1584	Defense and stress responsiveness
CsbHLH138 CsaV3_7G033460	1576	1625	Salicylic acid responsiveness
CsbHLH138 CsaV3_7G033460	1659	1705	Anaerobic induction
CsbHLH138 CsaV3_7G033460	1917	1964	Gibberellin-responsive element
CsbHLH139 CsaV3_7G007860	190	224	Light responsive element
CsbHLH139 CsaV3_7G007860	459	505	Light responsive element
CsbHLH139 CsaV3_7G007860	584	618	Anaerobic induction
CsbHLH139 CsaV3_7G007860	615	660	Abscisic acid responsiveness
CsbHLH139 CsaV3_7G007860	1304	1350	Anaerobic induction
CsbHLH139 CsaV3_7G007860	1347	1381	Anaerobic induction
CsbHLH139 CsaV3_7G007860	1380	1414	Anaerobic induction
CsbHLH139 CsaV3_7G007860	1598	1632	Light responsive element
CsbHLH139 CsaV3_7G007860	1630	1676	MYB binding site involved in drought-inducibility
CsbHLH139 CsaV3_7G007860	1833	1882	Defense and stress responsiveness

## Sheet: the co-expression of bHLH genes
fromNode	toNode	weight
CsbHLH135	CsbHLH092	0.618844
CsbHLH135	CsbHLH084	0.618844
CsbHLH135	CsbHLH038	0.608365
CsbHLH135	CsbHLH101	0.618844
CsbHLH135	CsbHLH085	0.618844
CsbHLH135	CsbHLH029	0.618844
CsbHLH135	CsbHLH100	0.616935
CsbHLH135	CsbHLH020	0.589175
CsbHLH135	CsbHLH019	0.507846
CsbHLH135	CsbHLH139	0.618844
CsbHLH135	CsbHLH095	0.530465
CsbHLH135	CsbHLH078	0.57727
CsbHLH112	CsbHLH092	0.566356
CsbHLH112	CsbHLH084	0.566356
CsbHLH112	CsbHLH038	0.554578
CsbHLH112	CsbHLH101	0.566356
CsbHLH112	CsbHLH085	0.566356
CsbHLH112	CsbHLH029	0.566356
CsbHLH112	CsbHLH100	0.566057
CsbHLH112	CsbHLH020	0.544276
CsbHLH112	CsbHLH139	0.566356
CsbHLH112	CsbHLH095	0.501182
CsbHLH112	CsbHLH078	0.5236
CsbHLH082	CsbHLH092	0.570301
CsbHLH082	CsbHLH084	0.570301
CsbHLH082	CsbHLH038	0.564685
CsbHLH082	CsbHLH101	0.570301
CsbHLH082	CsbHLH085	0.570301
CsbHLH082	CsbHLH029	0.570301
CsbHLH082	CsbHLH100	0.570292
CsbHLH082	CsbHLH020	0.548465
CsbHLH082	CsbHLH139	0.570301
CsbHLH082	CsbHLH078	0.552721
CsbHLH041	CsbHLH122	0.52483
CsbHLH041	CsbHLH092	0.764817
CsbHLH041	CsbHLH062	0.516815
CsbHLH041	CsbHLH084	0.764817
CsbHLH041	CsbHLH038	0.766325
CsbHLH041	CsbHLH101	0.764817
CsbHLH041	CsbHLH085	0.764817
CsbHLH041	CsbHLH111	0.667706
CsbHLH041	CsbHLH029	0.764817
CsbHLH041	CsbHLH100	0.758498
CsbHLH041	CsbHLH020	0.712251
CsbHLH041	CsbHLH019	0.667385
CsbHLH041	CsbHLH139	0.764817
CsbHLH041	CsbHLH095	0.525301
CsbHLH041	CsbHLH078	0.752349
CsbHLH122	CsbHLH092	0.679793
CsbHLH122	CsbHLH062	0.529329
CsbHLH122	CsbHLH084	0.679793
CsbHLH122	CsbHLH038	0.692076
CsbHLH122	CsbHLH101	0.679793
CsbHLH122	CsbHLH085	0.679793
CsbHLH122	CsbHLH111	0.666799
CsbHLH122	CsbHLH029	0.679793
CsbHLH122	CsbHLH100	0.671301
CsbHLH122	CsbHLH020	0.622962
CsbHLH122	CsbHLH019	0.602624
CsbHLH122	CsbHLH139	0.679793
CsbHLH122	CsbHLH078	0.6976
CsbHLH092	CsbHLH123	0.564432
CsbHLH092	CsbHLH062	0.683858
CsbHLH092	CsbHLH084	0.756029
CsbHLH092	CsbHLH038	0.754399
CsbHLH092	CsbHLH101	0.756029
CsbHLH092	CsbHLH085	0.756029
CsbHLH092	CsbHLH111	0.71248
CsbHLH092	CsbHLH029	0.756029
CsbHLH092	CsbHLH100	0.751783
CsbHLH092	CsbHLH020	0.753415
CsbHLH092	CsbHLH019	0.776532
CsbHLH092	CsbHLH139	0.756029
CsbHLH092	CsbHLH095	0.688304
CsbHLH092	CsbHLH078	0.736062
CsbHLH092	CsbHLH133	0.532575
CsbHLH092	CsbHLH138	0.566114
CsbHLH123	CsbHLH062	0.50282
CsbHLH123	CsbHLH118	0.519478
CsbHLH123	CsbHLH084	0.564432
CsbHLH123	CsbHLH038	0.582632
CsbHLH123	CsbHLH101	0.564432
CsbHLH123	CsbHLH085	0.564432
CsbHLH123	CsbHLH111	0.609598
CsbHLH123	CsbHLH029	0.564432
CsbHLH123	CsbHLH100	0.557815
CsbHLH123	CsbHLH020	0.512475
CsbHLH123	CsbHLH139	0.564432
CsbHLH123	CsbHLH078	0.612221
CsbHLH062	CsbHLH118	0.508547
CsbHLH062	CsbHLH084	0.683858
CsbHLH062	CsbHLH038	0.694653
CsbHLH062	CsbHLH101	0.683858
CsbHLH062	CsbHLH085	0.683858
CsbHLH062	CsbHLH111	0.661811
CsbHLH062	CsbHLH029	0.683858
CsbHLH062	CsbHLH100	0.677031
CsbHLH062	CsbHLH020	0.628762
CsbHLH062	CsbHLH019	0.603431
CsbHLH062	CsbHLH139	0.683858
CsbHLH062	CsbHLH078	0.705068
CsbHLH062	CsbHLH138	0.505599
CsbHLH118	CsbHLH038	0.504993
CsbHLH118	CsbHLH111	0.596289
CsbHLH118	CsbHLH078	0.553599
CsbHLH118	CsbHLH138	0.520803
CsbHLH084	CsbHLH038	0.754399
CsbHLH084	CsbHLH101	0.756029
CsbHLH084	CsbHLH085	0.756029
CsbHLH084	CsbHLH111	0.71248
CsbHLH084	CsbHLH029	0.756029
CsbHLH084	CsbHLH100	0.751783
CsbHLH084	CsbHLH020	0.753415
CsbHLH084	CsbHLH019	0.776532
CsbHLH084	CsbHLH139	0.756029
CsbHLH084	CsbHLH095	0.688304
CsbHLH084	CsbHLH078	0.736062
CsbHLH084	CsbHLH133	0.532575
CsbHLH084	CsbHLH138	0.566114
CsbHLH038	CsbHLH101	0.754399
CsbHLH038	CsbHLH085	0.754399
CsbHLH038	CsbHLH111	0.719725
CsbHLH038	CsbHLH029	0.754399
CsbHLH038	CsbHLH100	0.74924
CsbHLH038	CsbHLH020	0.749802
CsbHLH038	CsbHLH019	0.775975
CsbHLH038	CsbHLH139	0.754399
CsbHLH038	CsbHLH095	0.680203
CsbHLH038	CsbHLH078	0.737654
CsbHLH038	CsbHLH133	0.522062
CsbHLH038	CsbHLH138	0.584376
CsbHLH101	CsbHLH085	0.756029
CsbHLH101	CsbHLH111	0.71248
CsbHLH101	CsbHLH029	0.756029
CsbHLH101	CsbHLH100	0.751783
CsbHLH101	CsbHLH020	0.753415
CsbHLH101	CsbHLH019	0.776532
CsbHLH101	CsbHLH139	0.756029
CsbHLH101	CsbHLH095	0.688304
CsbHLH101	CsbHLH078	0.736062
CsbHLH101	CsbHLH133	0.532575
CsbHLH101	CsbHLH138	0.566114
CsbHLH085	CsbHLH111	0.71248
CsbHLH085	CsbHLH029	0.756029
CsbHLH085	CsbHLH100	0.751783
CsbHLH085	CsbHLH020	0.753415
CsbHLH085	CsbHLH019	0.776532
CsbHLH085	CsbHLH139	0.756029
CsbHLH085	CsbHLH095	0.688304
CsbHLH085	CsbHLH078	0.736062
CsbHLH085	CsbHLH133	0.532575
CsbHLH085	CsbHLH138	0.566114
CsbHLH111	CsbHLH029	0.71248
CsbHLH111	CsbHLH100	0.705902
CsbHLH111	CsbHLH020	0.660173
CsbHLH111	CsbHLH019	0.657531
CsbHLH111	CsbHLH139	0.71248
CsbHLH111	CsbHLH095	0.535956
CsbHLH111	CsbHLH078	0.719502
CsbHLH111	CsbHLH138	0.612085
CsbHLH029	CsbHLH100	0.751783
CsbHLH029	CsbHLH020	0.753415
CsbHLH029	CsbHLH019	0.776532
CsbHLH029	CsbHLH139	0.756029
CsbHLH029	CsbHLH095	0.688304
CsbHLH029	CsbHLH078	0.736062
CsbHLH029	CsbHLH133	0.532575
CsbHLH029	CsbHLH138	0.566114
CsbHLH100	CsbHLH020	0.748797
CsbHLH100	CsbHLH019	0.770641
CsbHLH100	CsbHLH139	0.751783
CsbHLH100	CsbHLH095	0.685106
CsbHLH100	CsbHLH078	0.730463
CsbHLH100	CsbHLH133	0.534096
CsbHLH100	CsbHLH138	0.559566
CsbHLH020	CsbHLH019	0.728445
CsbHLH020	CsbHLH139	0.753415
CsbHLH020	CsbHLH095	0.652943
CsbHLH020	CsbHLH078	0.72499
CsbHLH020	CsbHLH133	0.517903
CsbHLH020	CsbHLH138	0.51387
CsbHLH019	CsbHLH139	0.776532
CsbHLH019	CsbHLH095	0.575075
CsbHLH019	CsbHLH078	0.756686
CsbHLH019	CsbHLH138	0.501706
CsbHLH139	CsbHLH095	0.688304
CsbHLH139	CsbHLH078	0.736062
CsbHLH139	CsbHLH133	0.532575
CsbHLH139	CsbHLH138	0.566114
CsbHLH095	CsbHLH078	0.651248
CsbHLH078	CsbHLH138	0.615037
