# Supplementary material for: Genome-wide identification and characterization of cucumber bHLH family genes and the functional characterization of CsbHLH041 in NaCl and ABA tolerance in Arabidopsis and cucumber
Source: BMC Plant Biol. 2020 Jun 11;20:272. doi: 10.1186/s12870-020-02440-1 (PMC7291561; doi:10.1186/s12870-020-02440-1)
Supplement: Supplementary file 5 — Additional file 5: Table S4. Predicted functions of CsbHLHs with the function of their homologs verified in Arabidopsis by phylogenetic analysis. [file 12870_2020_2440_MOESM5_ESM.xls]

## Sheet: Subfamily member
Gene ID	Subfamily
AtbHLH021/At2G16910	1
AtbHLH022/At4G21330	1
AtbHLH027/At4G29930	1
AtbHLH029/At2G28160	1
AtbHLH033/At1G12860	1
AtbHLH035/At5G57150	1
AtbHLH061/At5G10570	1
AtbHLH090/At1G10610	1
AtbHLH093/At5G65640	1
AtbHLH116/At3G26744	1
CsbHLH021/CsaV3_5G026500	1
CsbHLH022/CsaV3_6G044730	1
CsbHLH027/CsaV3_2G008770	1
CsbHLH029/CsaV3_6G014370	1
CsbHLH033/CsaV3_1G009900	1
CsbHLH035/CsaV3_1G031920	1
CsbHLH061/CsaV3_2G030500	1
CsbHLH081/CsaV3_6G002130	1
CsbHLH090/CsaV3_5G031540	1
CsbHLH093/CsaV3_3G048260	1
CsbHLH116/CsaV3_3G027730	1
AtbHLH003/At4G16430	2
AtbHLH004/At4G17880	2
AtbHLH005/At5G46760	2
AtbHLH006/At1G32640	2
AtbHLH013/At1G01260	2
AtbHLH014/At4G00870	2
AtbHLH017/At2G46510	2
AtbHLH028/At5G46830	2
CsbHLH003/CsaV3_3G022420	2
CsbHLH004/CsaV3_3G049150	2
CsbHLH005/CsaV3_3G001710	2
CsbHLH006/CsaV3_3G000850	2
CsbHLH013/CsaV3_3G007980	2
CsbHLH014/CsaV3_2G010120	2
CsbHLH028/CsaV3_6G008940	2
AtbHLH018/At2G22750	3
AtbHLH019/At2G22760	3
AtbHLH020/At2G22770	3
AtbHLH025/At4G37850	3
CsbHLH018/CsaV3_7G007460	3
CsbHLH019/CsaV3_6G044570	3
CsbHLH020/CsaV3_6G044560	3
CsbHLH025/CsaV3_6G044580	3
AtbHLH011/At4G36060	4
AtbHLH034/At3G23210	4
AtbHLH047/At3G47640	4
AtbHLH104/At4G14410	4
AtbHLH105/At5G54680	4
AtbHLH115/At1G51070	4
AtbHLH121/At3G19860	4
CsbHLH002/CsaV3_1G011300	4
CsbHLH011/CsaV3_2G015700	4
CsbHLH026/CsaV3_2G035250	4
CsbHLH034/CsaV3_2G001440	4
CsbHLH047/CsaV3_1G002260	4
CsbHLH104/CsaV3_3G012210	4
CsbHLH105/CsaV3_3G022870	4
CsbHLH115/CsaV3_UNG229040	4
CsbHLH121/CsaV3_6G047120	4
AtEGL3/At1G63650	5
AtGL3/At5G41315	5
AtMYC1/At4G00480	5
AtbHLH042/At4G09820	5
CsMYC1/CsaV3_6G000530	5
CsbHLH042/CsaV3_6G037080	5
AtbHLH041/At5G56960	6
AtbHLH092/At5G43650	6
CsbHLH041/CsaV3_1G040580	6
CsbHLH092/CsaV3_2G013060	6
AtbHLH010/At2G31220	7
AtbHLH089/At1G06170	7
AtbHLH091/At2G31210	7
AtbHLH138/At2G31215	7
CsbHLH091/CsaV3_2G011050	7
AtbHLH045/At3G06120	8
AtbHLH057/At4G01460	8
AtbHLH067/At3G61950	8
AtbHLH070/At2G46810	8
AtbHLH071/At5G46690	8
AtbHLH094/At1G22490	8
AtbHLH096/At1G72210	8
AtbHLH097/At3G24140	8
AtbHLH098/At5G53210	8
AtbHLH099/At5G65320	8
CsbHLH045/CsaV3_3G013690	8
CsbHLH057/CsaV3_2G005070	8
CsbHLH070/CsaV3_3G007090	8
CsbHLH071/CsaV3_3G049050	8
CsbHLH094/CsaV3_1G039160	8
CsbHLH096/CsaV3_2G029940	8
CsbHLH097/CsaV3_3G011010	8
CsbHLH098/CsaV3_3G021970	8
AtbHLH095/At1G49770	9
AtbHLH142/At5G64340	9
AtbHLH143/At5G09460	9
AtbHLH144/At1G29950	9
CsbHLH095/CsaV3_7G008580	9
CsbHLH132/CsaV3_6G051560	9
AtbHLH036/At5G51780	10
AtbHLH038/At3G56970	10
AtbHLH039/At3G56980	10
AtbHLH055/At1G12540	10
AtbHLH100/At2G41240	10
AtbHLH101/At5G04150	10
AtbHLH118/At4G25400	10
AtbHLH120/At5G51790	10
AtbHLH125/At1G62975	10
AtbHLH126/At4G25410	10
AtbHLH160/At1G71200	10
CsbHLH038/CsaV3_4G029740	10
CsbHLH100/CsaV3_6G037460	10
CsbHLH101/CsaV3_4G029750	10
CsbHLH118/CsaV3_3G016560	10
CsbHLH120/CsaV3_5G003430	10
CsbHLH125/CsaV3_5G003420	10
CsbHLH126/CsaV3_5G003410	10
AtbHLH030/At1G68810	11
AtbHLH032/At3G25710	11
AtbHLH051/At2G40200	11
AtbHLH106/At2G41130	11
AtbHLH107/At3G56770	11
CsbHLH030/CsaV3_5G033960	11
CsbHLH032/CsaV3_1G033410	11
CsbHLH051/CsaV3_6G001900	11
CsbHLH106/CsaV3_3G042970	11
CsbHLH107/CsaV3_6G018830	11
AtbHLH046/At5G08130	12
AtbHLH102/At1G69010	12
AtbHLH141/At5G38860	12
CsbHLH046/CsaV3_1G006280	12
CsbHLH102/CsaV3_6G033930	12
CsbHLH141/CsaV3_1G003270	12
AtbHLH068/At4G29100	13
AtbHLH103/At4G21340	13
AtbHLH110/At1G27660	13
AtbHLH112/At1G61660	13
AtbHLH113/At3G19500	13
AtbHLH114/At4G05170	13
AtbHLH123/At3G20640	13
AtbHLH153/At1G05710	13
AtbHLH154/At2G31730	13
CsbHLH067/CsaV3_4G002800	13
CsbHLH068/CsaV3_1G045830	13
CsbHLH110/CsaV3_3G045440	13
CsbHLH112/CsaV3_1G011460	13
CsbHLH113/CsaV3_7G008090	13
CsbHLH114/CsaV3_5G026380	13
CsbHLH123/CsaV3_3G005540	13
CsbHLH127/CsaV3_6G049510	13
CsbHLH138/CsaV3_7G033460	13
AtbHLH134/At5G15160	14
AtbHLH135/At1G74500	14
AtbHLH136/At5G39860	14
AtbHLH161/At3G47710	14
AtbHLH163/At1G26945	14
AtbHLH164/At3G28857	14
CsbHLH103/CsaV3_6G036240	14
CsbHLH134/CsaV3_5G037950	14
CsbHLH135/CsaV3_1G002240	14
CsbHLH136/CsaV3_5G032530	14
AtbHLH147/At3G17100	15
AtbHLH148/At3G06590	15
AtbHLH149/At1G09250	15
AtbHLH150/At3G05800	15
CsbHLH099/CsaV3_6G028530	15
AtbHLH155/At2G31280	16
AtbHLH156/At2G27230	16
AtbHLH157/At1G64625	16
CsbHLH010/CsaV3_1G043790	16
CsbHLH039/CsaV3_3G000950	16
CsbHLH133/CsaV3_7G027460	16
AtbHLH008/At1G09530	17
AtbHLH009/At2G43010	17
AtbHLH015/At2G20180	17
AtbHLH016/At4G00050	17
AtbHLH023/At4G28790	17
AtbHLH024/At4G36930	17
AtbHLH026/At1G02340	17
AtbHLH056/At4G28800	17
AtbHLH065/At3G59060	17
AtbHLH072/At5G61270	17
AtbHLH073/At5G67110	17
AtbHLH109/At1G68240	17
AtbHLH119/At4G28811	17
AtbHLH124/At2G46970	17
AtbHLH127/At4G28815	17
AtbHLH132/At3G62090	17
CsbHLH008/CsaV3_2G007370	17
CsbHLH009/CsaV3_4G032110	17
CsbHLH015/CsaV3_7G025510	17
CsbHLH016/CsaV3_6G009090	17
CsbHLH024/CsaV3_6G043370	17
CsbHLH065/CsaV3_3G028610	17
CsbHLH072/CsaV3_1G005810	17
CsbHLH073/CsaV3_2G026540	17
CsbHLH109/CsaV3_1G002670	17
AtbHLH031/At1G59640	18
AtbHLH044/At1G18400	18
AtbHLH048/At2G42300	18
AtbHLH049/At1G68920	18
AtbHLH050/At1G73830	18
AtbHLH058/At4G36540	18
AtbHLH060/At3G57800	18
AtbHLH062/At3G07340	18
AtbHLH063/At4G34530	18
AtbHLH064/At2G18300	18
AtbHLH074/At1G10120	18
AtbHLH075/At1G25330	18
AtbHLH076/At1G26260	18
AtbHLH077/At3G23690	18
AtbHLH078/At5G48560	18
AtbHLH079/At5G62610	18
AtbHLH137/At5G50915	18
CsbHLH031/CsaV3_6G036080	18
CsbHLH044/CsaV3_1G003910	18
CsbHLH048/CsaV3_3G039100	18
CsbHLH049/CsaV3_5G033600	18
CsbHLH050/CsaV3_1G006650	18
CsbHLH058/CsaV3_2G014750	18
CsbHLH060/CsaV3_2G025890	18
CsbHLH062/CsaV3_3G015900	18
CsbHLH063/CsaV3_7G000080	18
CsbHLH064/CsaV3_1G000190	18
CsbHLH074/CsaV3_4G035310	18
CsbHLH075/CsaV3_3G020750	18
CsbHLH076/CsaV3_5G018750	18
CsbHLH078/CsaV3_7G026520	18
CsbHLH079/CsaV3_1G001960	18
CsbHLH137/CsaV3_1G009880	18
AtbHLH007/At1G03040	19
AtbHLH059/At4G02590	19
AtbHLH066/At2G24260	19
AtbHLH069/At4G30980	19
AtbHLH082/At5G58010	19
CsbHLH007/CsaV3_1G039580	19
CsbHLH059/CsaV3_7G027630	19
CsbHLH066/CsaV3_2G003660	19
CsbHLH082/CsaV3_1G028780	19
AtbHLH080/At1G35460	20
AtbHLH081/At4G09180	20
AtbHLH122/At1G51140	20
AtbHLH128/At1G05805	20
AtbHLH129/At2G43140	20
AtbHLH130/At2G42280	20
CsbHLH080/CsaV3_5G040480	20
CsbHLH122/CsaV3_1G042640	20
CsbHLH128/CsaV3_4G003860	20
CsbHLH129/CsaV3_7G031270	20
CsbHLH130/CsaV3_3G039080	20
AtbHLH054/At1G27740	21
AtbHLH083/At1G66470	21
AtbHLH084/At2G14760	21
AtbHLH085/At4G33880	21
AtbHLH086/At5G37800	21
AtbHLH139/At5G43175	21
CsbHLH054_CsaV3_2G026190	21
CsbHLH083_CsaV3_5G024030	21
CsbHLH084_CsaV3_4G000380	21
CsbHLH085_CsaV3_4G034980	21
CsbHLH086_CsaV3_3G014190	21
CsbHLH139_CsaV3_7G007860	21
AtbHLH052/At1G30670	22
AtbHLH053/At2G34820	22
CsbHLH052_CsaV3_1G037610	22
CsbHLH053_CsaV3_6G037070	22
AtbHLH037/At3G50330	23
AtbHLH040/At4G00120	23
AtbHLH043/At5G09750	23
AtbHLH087/At3G21330	23
AtbHLH088/At5G67060	23
CsbHLH037_CsaV3_4G034440	23
CsbHLH040_CsaV3_2G026610	23
CsbHLH043_CsaV3_6G041730	23
CsbHLH056_CsaV3_3G044120	23
CsbHLH069_CsaV3_4G026430	23
CsbHLH087_CsaV3_7G035000	23
CsbHLH088_CsaV3_2G016810	23

## Sheet: Function prediction
Table S4. Predicted functions of the 50 CsbHLHs with the function of their homologs verified in Arabidopsis by phylogenetic analysis.
Subfamily	Reported Members and Homologs ID in cucumber	Biological Function
1	AtbHLH021/AMS, AtbHLH022/DYT1, AtbHLH029/FRU, AtbHLH033/SCRM, AtbHLH116/ICE, CsbHLH021, CsbHLH029, CsbHLH033, CsbHLH116	Response to freezing, guard mother cell differentiation, flower development, response to iron ions, response to cytokinin and jasmonic acid stimulus, microspore development, tapetal layer and anther development
2	AtbHLH004/MYC4, AtbHLH005/MYC3, AtbHLH006/MYC2, AtbHLH013/MYC7, AtbHLH017/AI, CsbHLH004, CsbHLH005, CsbHLH006, CsbHLH013, CsbHLH014	Wound, insect, drought and oxidative stress responses, jasmonic acid and abscisic acid signaling, regulation of anthocyanin metabolism, response to chitin
3	AtbHLH020/NAI1, CsbHLH020	Endoplasmic reticulum body development, response to fungus
4	AtbHLH105/ILR3, CsbHLH002, CsbHLH026, CsbHLH105, CsbHLH115	Metal homeostasis regulation, response to auxin stimulus, stress response, seed development
5	AtbHLH001/GL3, AtbHLH002/EGL3, AtbHLH012/MYC1, AtbHLH042/TT8, CsMYC1, CsbHLH042	Regulation of anthocyanin and PA biosynthesis, regulate trichome formation and root hair patterning
8	AtbHLH045/MUTE, AtbHLH097/FM, AtbHLH098/SPC, CsbHLH045, CsbHLH097, CsbHLH098	Stomatal complex development
9	AtbHLH095/ZOU, AtbHLH142/SAC5, CsbHLH095, CsbHLH142	Embryonic development, Unidimensional cell growth
10	AtbHLH038/ORG2, AtbHLH039/ORG3, CsbHLH038	Response to iron ion, response to salicylic acid stimulus
12	AtbHLH046/BIM1, AtbHLH102/BIM, AtbHLH141/BIM3, CsbHLH046, CsbHLH102, CsbHLH141	Brassinosteroid signaling
13	AtbHLH154/ERP	Response to ethylene stimulus
14	AtbHLH134/PRE2, AtbHLH135/PRE3, AtbHLH136/PRE1, AtbHLH161/PRE4, AtbHLH163/KDR, AtbHLH164/PRE5, CsbHLH134, CsbHLH135, CsbHLH136, CsbHLH001	Gibberellic acid-light and gibberellic acid signaling
16	AtbHLH155/CPu, AtbHLH156/LHW, CsbHLH133, CsbHLH055	Root development
17	AtbHLH008/PIF3, AtbHLH009/PIF, AtbHLH015/PIL, AtbHLH016/UN10, AtbHLH024/SPT,AtbHLH026/HFR1, AtbHLH065/PIL6, AtbHLH072/PIF7, AtbHLH073/ALC, AtbHLH124/PIL1, AtbHLH132/PIL2, CsbHLH008, CsbHLH009, CsbHLH015, CsbHLH065, CsbHLH016, CsbHLH024, CsbHLH072, CsbHLH073,	Shade avoidance, light signaling, female gametophyte development, double fertilization forming zygote and endosperm, fruit dehiscence, regulation of chlorophyll metabolism, negative gravitropism, regulation of seed germination, regulation of photomorphogenesis
18	AtbHLH031/ZCW, AtbHLH044/BEE1, AtbHLH050/BEE3, AtbHLH058/BEE2, AtbHLH063/CIB1, CsbHLH031, CsbHLH044, CsbHLH050, CsbHLH063	Brassinosteroid and abscisic acid signaling, floral transition, petal morphogenesis
19	AtbHLH059/UN12, CsbHLH007, CsbHLH059	Female gametophyte development, double fertilization forming zygote and endosperm, response to phosphate deficiency stress
21	AtbHLH083/RHD6, AtbHLH086/RSL1, CsbHLH083, CsbHLH086	Root hair, rhizoid development
23	AtbHLH037/HEC2, AtbHLH040/IND, AtbHLH043/HEC3, AtbHLH088/HEC1, CsbHLH037, CsbHLH043, CsbHLH088	Flower and fruit development, initiation/maintenance of axillary meristems
