# Supplementary material for: Genome-wide identification and characterization of cucumber bHLH family genes and the functional characterization of CsbHLH041 in NaCl and ABA tolerance in Arabidopsis and cucumber
Source: BMC Plant Biol. 2020 Jun 11;20:272. doi: 10.1186/s12870-020-02440-1 (PMC7291561; doi:10.1186/s12870-020-02440-1)
Supplement: Supplementary file 6 — Additional file 6: Table S5. Syntenic blocks between the cucumber and Arabidopsis and tomato genome. [file 12870_2020_2440_MOESM6_ESM.xls]

## Sheet: Cucumber_vs_Arabidopsis
############### Parameters ###############
# MATCH_SCORE: 50
# MATCH_SIZE: 5
# GAP_PENALTY: -1
# OVERLAP_WINDOW: 5
# E_VALUE: 1e-05
# MAX GAPS: 25
############### Statistics ###############
# Number of collinear genes: 18851, Percentage: 25.94
# Number of all genes: 72676
##########################################
## Alignment 0: score=641.0 e_value=5.6e-34 N=14 1&chr1 plus
0- 0:	transcript:AT1G17970.1	CsaV3_1G006940	6e-77
0- 1:	transcript:AT1G17980.1	CsaV3_1G006980	0
0- 2:	transcript:AT1G18070.3	CsaV3_1G007000	0
0- 3:	transcript:AT1G18090.2	CsaV3_1G007030	0
0- 4:	transcript:AT1G18140.1	CsaV3_1G007050	0
0- 5:	transcript:AT1G18150.1	CsaV3_1G007060	0
0- 6:	transcript:AT1G18160.1	CsaV3_1G007070	0
0- 7:	transcript:AT1G18170.1	CsaV3_1G007080	8e-104
0- 8:	transcript:AT1G18180.1	CsaV3_1G007090	4e-165
0- 9:	transcript:AT1G18250.2	CsaV3_1G007100	3e-138
0- 10:	transcript:AT1G18260.1	CsaV3_1G007190	0
0- 11:	transcript:AT1G18280.1	CsaV3_1G007240	1e-23
0- 12:	transcript:AT1G18350.1	CsaV3_1G007340	2e-139
0- 13:	transcript:AT1G18360.1	CsaV3_1G007380	3e-157
## Alignment 1: score=514.0 e_value=7e-23 N=11 1&chr1 plus
1- 0:	transcript:AT1G74690.1	CsaV3_1G007860	4e-136
1- 1:	transcript:AT1G74720.1	CsaV3_1G007910	0
1- 2:	transcript:AT1G74730.1	CsaV3_1G007920	2e-60
1- 3:	transcript:AT1G74740.1	CsaV3_1G008000	0
1- 4:	transcript:AT1G74790.1	CsaV3_1G008020	0
1- 5:	transcript:AT1G74800.1	CsaV3_1G008060	0
1- 6:	transcript:AT1G74830.1	CsaV3_1G008080	4e-150
1- 7:	transcript:AT1G74840.1	CsaV3_1G008110	4e-65
1- 8:	transcript:AT1G74850.1	CsaV3_1G008120	0
1- 9:	transcript:AT1G74860.1	CsaV3_1G008130	3e-37
1- 10:	transcript:AT1G74900.1	CsaV3_1G008180	0
## Alignment 2: score=513.0 e_value=6.4e-27 N=11 1&chr1 plus
2- 0:	transcript:AT1G18980.1	CsaV3_1G040980	5e-45
2- 1:	transcript:AT1G19110.1	CsaV3_1G041180	0
2- 2:	transcript:AT1G19115.4	CsaV3_1G041200	4e-19
2- 3:	transcript:AT1G19130.1	CsaV3_1G041210	1e-96
2- 4:	transcript:AT1G19140.2	CsaV3_1G041220	4e-121
2- 5:	transcript:AT1G19150.1	CsaV3_1G041230	3e-134
2- 6:	transcript:AT1G19170.1	CsaV3_1G041240	0
2- 7:	transcript:AT1G19180.1	CsaV3_1G041270	2e-23
2- 8:	transcript:AT1G19200.2	CsaV3_1G041300	8e-22
2- 9:	transcript:AT1G19210.1	CsaV3_1G041310	5e-54
2- 10:	transcript:AT1G19250.1	CsaV3_1G041380	2e-27
## Alignment 3: score=476.0 e_value=1e-18 N=10 1&chr1 plus
3- 0:	transcript:AT1G74510.1	CsaV3_1G005280	0
3- 1:	transcript:AT1G74520.2	CsaV3_1G005320	3e-72
3- 2:	transcript:AT1G74560.3	CsaV3_1G005360	2e-109
3- 3:	transcript:AT1G74580.3	CsaV3_1G005400	0
3- 4:	transcript:AT1G74590.1	CsaV3_1G005420	4e-60
3- 5:	transcript:AT1G74630.2	CsaV3_1G005460	0
3- 6:	transcript:AT1G74640.1	CsaV3_1G005470	0
3- 7:	transcript:AT1G74650.1	CsaV3_1G005480	8e-102
3- 8:	transcript:AT1G74660.1	CsaV3_1G005490	5e-38
3- 9:	transcript:AT1G74680.1	CsaV3_1G005500	0
## Alignment 4: score=457.0 e_value=2.2e-19 N=10 1&chr1 plus
4- 0:	transcript:AT1G28240.1	CsaV3_1G012320	0
4- 1:	transcript:AT1G28290.1	CsaV3_1G012370	5e-40
4- 2:	transcript:AT1G28310.2	CsaV3_1G012430	8e-35
4- 3:	transcript:AT1G28330.3	CsaV3_1G012460	2e-40
4- 4:	transcript:AT1G28340.1	CsaV3_1G012480	0
4- 5:	transcript:AT1G28360.1	CsaV3_1G012490	2e-41
4- 6:	transcript:AT1G28380.1	CsaV3_1G012540	0
4- 7:	transcript:AT1G28410.2	CsaV3_1G012550	2e-54
4- 8:	transcript:AT1G28440.1	CsaV3_1G012600	0
4- 9:	transcript:AT1G28470.1	CsaV3_1G012610	4e-115
## Alignment 5: score=410.0 e_value=4e-21 N=10 1&chr1 plus
5- 0:	transcript:AT1G08050.1	CsaV3_1G013930	0
5- 1:	transcript:AT1G08160.1	CsaV3_1G014170	3e-40
5- 2:	transcript:AT1G08170.1	CsaV3_1G014270	4e-39
5- 3:	transcript:AT1G08190.1	CsaV3_1G014360	0
5- 4:	transcript:AT1G08250.1	CsaV3_1G014500	3e-145
5- 5:	transcript:AT1G08290.1	CsaV3_1G014730	7e-106
5- 6:	transcript:AT1G08310.2	CsaV3_1G014750	7e-127
5- 7:	transcript:AT1G08320.1	CsaV3_1G014770	0
5- 8:	transcript:AT1G08350.2	CsaV3_1G014780	0
5- 9:	transcript:AT1G08360.1	CsaV3_1G014820	7e-126
## Alignment 6: score=374.0 e_value=1.6e-15 N=8 1&chr1 plus
6- 0:	transcript:AT1G48940.1	CsaV3_1G006420	8e-44
6- 1:	transcript:AT1G48950.1	CsaV3_1G006430	2e-130
6- 2:	transcript:AT1G48960.1	CsaV3_1G006460	5e-73
6- 3:	transcript:AT1G49000.1	CsaV3_1G006470	3e-32
6- 4:	transcript:AT1G49040.1	CsaV3_1G006540	0
6- 5:	transcript:AT1G49050.1	CsaV3_1G006550	0
6- 6:	transcript:AT1G49120.1	CsaV3_1G006600	4e-19
6- 7:	transcript:AT1G49140.2	CsaV3_1G006620	3e-55
## Alignment 7: score=359.0 e_value=1.9e-14 N=8 1&chr1 plus
7- 0:	transcript:AT1G18030.1	CsaV3_1G004080	2e-167
7- 1:	transcript:AT1G18060.1	CsaV3_1G004140	2e-100
7- 2:	transcript:AT1G18150.1	CsaV3_1G004260	0
7- 3:	transcript:AT1G18190.1	CsaV3_1G004270	2e-167
7- 4:	transcript:AT1G18200.1	CsaV3_1G004280	8e-102
7- 5:	transcript:AT1G18210.1	CsaV3_1G004290	3e-59
7- 6:	transcript:AT1G18270.3	CsaV3_1G004440	0
7- 7:	transcript:AT1G18290.1	CsaV3_1G004460	1e-26
## Alignment 8: score=358.0 e_value=4.6e-17 N=9 1&chr1 plus
8- 0:	transcript:AT1G52760.1	CsaV3_1G011950	7e-83
8- 1:	transcript:AT1G52880.1	CsaV3_1G011970	1e-76
8- 2:	transcript:AT1G52900.1	CsaV3_1G011980	8e-61
8- 3:	transcript:AT1G52910.1	CsaV3_1G012080	6e-59
8- 4:	transcript:AT1G53040.2	CsaV3_1G012320	0
8- 5:	transcript:AT1G53060.1	CsaV3_1G012330	6e-47
8- 6:	transcript:AT1G53160.2	CsaV3_1G012440	2e-36
8- 7:	transcript:AT1G53170.1	CsaV3_1G012520	4e-31
8- 8:	transcript:AT1G53230.2	CsaV3_1G012680	8e-19
## Alignment 9: score=321.0 e_value=1.2e-11 N=7 1&chr1 plus
9- 0:	transcript:AT1G18840.2	CsaV3_1G007860	2e-121
9- 1:	transcript:AT1G18860.1	CsaV3_1G007870	6e-77
9- 2:	transcript:AT1G18880.1	CsaV3_1G007960	1e-144
9- 3:	transcript:AT1G18890.1	CsaV3_1G008000	0
9- 4:	transcript:AT1G18990.1	CsaV3_1G008080	3e-146
9- 5:	transcript:AT1G19000.2	CsaV3_1G008110	6e-55
9- 6:	transcript:AT1G19010.1	CsaV3_1G008130	3e-36
## Alignment 10: score=308.0 e_value=1.1e-10 N=7 1&chr1 plus
10- 0:	transcript:AT1G29520.1	CsaV3_1G032800	1e-75
10- 1:	transcript:AT1G29550.1	CsaV3_1G032830	1e-88
10- 2:	transcript:AT1G29630.2	CsaV3_1G032850	0
10- 3:	transcript:AT1G29640.1	CsaV3_1G032860	5e-27
10- 4:	transcript:AT1G29660.1	CsaV3_1G032910	0
10- 5:	transcript:AT1G29720.1	CsaV3_1G032970	0
10- 6:	transcript:AT1G29800.1	CsaV3_1G033000	0
## Alignment 11: score=307.0 e_value=2.2e-12 N=7 1&chr1 plus
11- 0:	transcript:AT1G31160.1	CsaV3_1G046210	3e-73
11- 1:	transcript:AT1G31170.4	CsaV3_1G046220	7e-60
11- 2:	transcript:AT1G31175.1	CsaV3_1G046330	1e-19
11- 3:	transcript:AT1G31200.1	CsaV3_1G046430	7e-34
11- 4:	transcript:AT1G31260.1	CsaV3_1G046520	4e-92
11- 5:	transcript:AT1G31320.1	CsaV3_1G046670	3e-79
11- 6:	transcript:AT1G31330.1	CsaV3_1G046680	1e-115
## Alignment 12: score=294.0 e_value=5.4e-12 N=7 1&chr1 plus
12- 0:	transcript:AT1G09250.1	CsaV3_1G037910	7e-44
12- 1:	transcript:AT1G09310.1	CsaV3_1G037930	4e-62
12- 2:	transcript:AT1G09430.1	CsaV3_1G038000	0
12- 3:	transcript:AT1G09450.1	CsaV3_1G038010	0
12- 4:	transcript:AT1G09460.1	CsaV3_1G038020	1e-52
12- 5:	transcript:AT1G09520.1	CsaV3_1G038030	2e-43
12- 6:	transcript:AT1G09550.1	CsaV3_1G038210	2e-150
## Alignment 13: score=291.0 e_value=5.5e-11 N=7 1&chr1 plus
13- 0:	transcript:AT1G70310.1	CsaV3_1G008360	3e-14
13- 1:	transcript:AT1G70420.1	CsaV3_1G008460	5e-24
13- 2:	transcript:AT1G70440.1	CsaV3_1G008470	8e-48
13- 3:	transcript:AT1G70505.1	CsaV3_1G008580	3e-80
13- 4:	transcript:AT1G70550.1	CsaV3_1G008700	0
13- 5:	transcript:AT1G70560.1	CsaV3_1G008730	1e-134
13- 6:	transcript:AT1G70600.1	CsaV3_1G008800	4e-94
## Alignment 14: score=286.0 e_value=1.8e-08 N=6 1&chr1 plus
14- 0:	transcript:AT1G30260.1	CsaV3_1G036810	1e-13
14- 1:	transcript:AT1G30270.1	CsaV3_1G036820	0
14- 2:	transcript:AT1G30280.1	CsaV3_1G036840	4e-53
14- 3:	transcript:AT1G30300.1	CsaV3_1G036870	0
14- 4:	transcript:AT1G30330.3	CsaV3_1G036890	0
14- 5:	transcript:AT1G30370.1	CsaV3_1G036900	0
## Alignment 15: score=286.0 e_value=2.4e-08 N=6 1&chr1 plus
15- 0:	transcript:AT1G06980.1	CsaV3_1G036480	5e-34
15- 1:	transcript:AT1G07000.1	CsaV3_1G036490	0
15- 2:	transcript:AT1G07010.3	CsaV3_1G036530	7e-177
15- 3:	transcript:AT1G07020.1	CsaV3_1G036550	7e-32
15- 4:	transcript:AT1G07050.2	CsaV3_1G036580	1e-21
15- 5:	transcript:AT1G07080.1	CsaV3_1G036590	2e-82
## Alignment 16: score=260.0 e_value=1e-08 N=6 1&chr1 plus
16- 0:	transcript:AT1G30850.1	CsaV3_1G009970	3e-31
16- 1:	transcript:AT1G30870.1	CsaV3_1G009980	7e-127
16- 2:	transcript:AT1G30950.1	CsaV3_1G010110	0
16- 3:	transcript:AT1G31040.1	CsaV3_1G010140	2e-102
16- 4:	transcript:AT1G31120.1	CsaV3_1G010210	0
16- 5:	transcript:AT1G31130.1	CsaV3_1G010230	6e-152
## Alignment 17: score=256.0 e_value=4.1e-10 N=6 1&chr1 plus
17- 0:	transcript:AT1G48960.1	CsaV3_1G003370	5e-07
17- 1:	transcript:AT1G48970.1	CsaV3_1G003550	0
17- 2:	transcript:AT1G48990.1	CsaV3_1G003570	2e-38
17- 3:	transcript:AT1G49000.1	CsaV3_1G003580	1e-25
17- 4:	transcript:AT1G49010.1	CsaV3_1G003670	1e-104
17- 5:	transcript:AT1G49130.1	CsaV3_1G003800	4e-43
## Alignment 18: score=1616.0 e_value=5.6e-125 N=37 1&chr1 minus
18- 0:	transcript:AT1G11060.1	CsaV3_1G012120	0
18- 1:	transcript:AT1G11070.4	CsaV3_1G011990	2e-107
18- 2:	transcript:AT1G11080.2	CsaV3_1G011960	0
18- 3:	transcript:AT1G11090.1	CsaV3_1G011950	2e-171
18- 4:	transcript:AT1G11110.1	CsaV3_1G011930	4e-76
18- 5:	transcript:AT1G11112.1	CsaV3_1G011920	2e-08
18- 6:	transcript:AT1G11125.1	CsaV3_1G011910	3e-17
18- 7:	transcript:AT1G11160.1	CsaV3_1G011890	0
18- 8:	transcript:AT1G11170.5	CsaV3_1G011870	0
18- 9:	transcript:AT1G11190.1	CsaV3_1G011850	2e-124
18- 10:	transcript:AT1G11200.1	CsaV3_1G011840	3e-165
18- 11:	transcript:AT1G11210.1	CsaV3_1G011830	1e-21
18- 12:	transcript:AT1G11250.1	CsaV3_1G011820	2e-165
18- 13:	transcript:AT1G11260.1	CsaV3_1G011740	0
18- 14:	transcript:AT1G11300.1	CsaV3_1G011640	0
18- 15:	transcript:AT1G11330.2	CsaV3_1G011610	5e-75
18- 16:	transcript:AT1G11340.1	CsaV3_1G011590	0
18- 17:	transcript:AT1G11410.4	CsaV3_1G011470	7e-152
18- 18:	transcript:AT1G11440.1	CsaV3_1G011450	5e-28
18- 19:	transcript:AT1G11480.1	CsaV3_1G011380	5e-98
18- 20:	transcript:AT1G11500.3	CsaV3_1G011340	8e-40
18- 21:	transcript:AT1G11530.1	CsaV3_1G011310	2e-50
18- 22:	transcript:AT1G11540.2	CsaV3_1G011260	9e-100
18- 23:	transcript:AT1G11545.1	CsaV3_1G011020	2e-174
18- 24:	transcript:AT1G11570.3	CsaV3_1G011010	1e-53
18- 25:	transcript:AT1G11630.1	CsaV3_1G010890	5e-153
18- 26:	transcript:AT1G11650.2	CsaV3_1G010850	4e-161
18- 27:	transcript:AT1G11655.1	CsaV3_1G010830	2e-11
18- 28:	transcript:AT1G11700.1	CsaV3_1G010800	2e-38
18- 29:	transcript:AT1G11710.1	CsaV3_1G010760	9e-83
18- 30:	transcript:AT1G11720.2	CsaV3_1G010740	0
18- 31:	transcript:AT1G11730.1	CsaV3_1G010720	2e-155
18- 32:	transcript:AT1G11820.2	CsaV3_1G010680	0
18- 33:	transcript:AT1G11860.3	CsaV3_1G010620	0
18- 34:	transcript:AT1G11910.2	CsaV3_1G010600	0
18- 35:	transcript:AT1G11920.1	CsaV3_1G010410	0
18- 36:	transcript:AT1G11925.1	CsaV3_1G010310	1e-28
## Alignment 19: score=1223.0 e_value=4.1e-91 N=29 1&chr1 minus
19- 0:	transcript:AT1G06800.1	CsaV3_1G036900	6e-128
19- 1:	transcript:AT1G06930.1	CsaV3_1G036680	2e-10
19- 2:	transcript:AT1G06970.1	CsaV3_1G036520	1e-118
19- 3:	transcript:AT1G07000.1	CsaV3_1G036490	0
19- 4:	transcript:AT1G07090.1	CsaV3_1G036470	4e-91
19- 5:	transcript:AT1G07120.1	CsaV3_1G036390	2e-117
19- 6:	transcript:AT1G07140.1	CsaV3_1G036350	2e-100
19- 7:	transcript:AT1G07150.1	CsaV3_1G036340	1e-115
19- 8:	transcript:AT1G07160.1	CsaV3_1G036330	7e-155
19- 9:	transcript:AT1G07170.2	CsaV3_1G036310	2e-66
19- 10:	transcript:AT1G07175.1	CsaV3_1G036260	2e-06
19- 11:	transcript:AT1G07200.2	CsaV3_1G036230	0
19- 12:	transcript:AT1G07220.1	CsaV3_1G036190	0
19- 13:	transcript:AT1G07280.2	CsaV3_1G036110	3e-168
19- 14:	transcript:AT1G07290.1	CsaV3_1G036080	9e-131
19- 15:	transcript:AT1G07330.2	CsaV3_1G036030	1e-44
19- 16:	transcript:AT1G07350.1	CsaV3_1G035950	3e-42
19- 17:	transcript:AT1G07380.2	CsaV3_1G035880	0
19- 18:	transcript:AT1G07400.1	CsaV3_1G035810	4e-26
19- 19:	transcript:AT1G07420.1	CsaV3_1G035670	1e-99
19- 20:	transcript:AT1G07430.1	CsaV3_1G034580	6e-139
19- 21:	transcript:AT1G07440.1	CsaV3_1G034560	2e-75
19- 22:	transcript:AT1G07490.1	CsaV3_1G034460	2e-25
19- 23:	transcript:AT1G07520.3	CsaV3_1G034420	2e-153
19- 24:	transcript:AT1G07540.1	CsaV3_1G034410	1e-153
19- 25:	transcript:AT1G07570.3	CsaV3_1G034300	0
19- 26:	transcript:AT1G07640.3	CsaV3_1G034070	7e-45
19- 27:	transcript:AT1G07670.2	CsaV3_1G033820	0
19- 28:	transcript:AT1G07725.1	CsaV3_1G033630	9e-152
## Alignment 20: score=1177.0 e_value=6.5e-84 N=27 1&chr1 minus
20- 0:	transcript:AT1G73980.3	CsaV3_1G003160	0
20- 1:	transcript:AT1G74030.1	CsaV3_1G003090	0
20- 2:	transcript:AT1G74150.1	CsaV3_1G003060	0
20- 3:	transcript:AT1G74160.1	CsaV3_1G003000	4e-171
20- 4:	transcript:AT1G74220.1	CsaV3_1G002960	4e-20
20- 5:	transcript:AT1G74230.1	CsaV3_1G002940	9e-43
20- 6:	transcript:AT1G74240.1	CsaV3_1G002900	2e-142
20- 7:	transcript:AT1G74250.1	CsaV3_1G002890	0
20- 8:	transcript:AT1G74310.1	CsaV3_1G002820	0
20- 9:	transcript:AT1G74360.1	CsaV3_1G002640	0
20- 10:	transcript:AT1G74380.1	CsaV3_1G002540	0
20- 11:	transcript:AT1G74390.1	CsaV3_1G002520	2e-176
20- 12:	transcript:AT1G74400.1	CsaV3_1G002450	6e-85
20- 13:	transcript:AT1G74440.2	CsaV3_1G002430	3e-85
20- 14:	transcript:AT1G74460.1	CsaV3_1G002380	0
20- 15:	transcript:AT1G74470.1	CsaV3_1G002370	0
20- 16:	transcript:AT1G74650.1	CsaV3_1G002300	2e-88
20- 17:	transcript:AT1G74710.2	CsaV3_1G002150	0
20- 18:	transcript:AT1G74750.2	CsaV3_1G002080	0
20- 19:	transcript:AT1G74770.1	CsaV3_1G002060	0
20- 20:	transcript:AT1G74780.1	CsaV3_1G002020	0
20- 21:	transcript:AT1G74820.1	CsaV3_1G001940	2e-59
20- 22:	transcript:AT1G74840.1	CsaV3_1G001910	6e-62
20- 23:	transcript:AT1G74870.1	CsaV3_1G001880	3e-15
20- 24:	transcript:AT1G74890.1	CsaV3_1G001860	6e-65
20- 25:	transcript:AT1G74910.1	CsaV3_1G001840	0
20- 26:	transcript:AT1G74920.1	CsaV3_1G001830	0
## Alignment 21: score=1068.0 e_value=2.6e-73 N=24 1&chr1 minus
21- 0:	transcript:AT1G73390.3	CsaV3_1G007600	0
21- 1:	transcript:AT1G73470.3	CsaV3_1G007400	1e-135
21- 2:	transcript:AT1G73480.1	CsaV3_1G007380	0
21- 3:	transcript:AT1G73500.1	CsaV3_1G007340	4e-140
21- 4:	transcript:AT1G73550.1	CsaV3_1G007240	6e-14
21- 5:	transcript:AT1G73570.1	CsaV3_1G007190	0
21- 6:	transcript:AT1G73580.1	CsaV3_1G007170	2e-79
21- 7:	transcript:AT1G73590.1	CsaV3_1G007160	0
21- 8:	transcript:AT1G73600.2	CsaV3_1G007140	0
21- 9:	transcript:AT1G73620.1	CsaV3_1G007100	2e-137
21- 10:	transcript:AT1G73650.3	CsaV3_1G007090	5e-159
21- 11:	transcript:AT1G73655.1	CsaV3_1G007080	5e-85
21- 12:	transcript:AT1G73660.1	CsaV3_1G007070	0
21- 13:	transcript:AT1G73670.1	CsaV3_1G007060	0
21- 14:	transcript:AT1G73740.1	CsaV3_1G006960	1e-146
21- 15:	transcript:AT1G73750.2	CsaV3_1G006950	6e-154
21- 16:	transcript:AT1G73760.1	CsaV3_1G006940	4e-95
21- 17:	transcript:AT1G73770.2	CsaV3_1G006930	3e-12
21- 18:	transcript:AT1G73805.1	CsaV3_1G006760	1e-115
21- 19:	transcript:AT1G73830.1	CsaV3_1G006650	1e-64
21- 20:	transcript:AT1G73840.1	CsaV3_1G006630	2e-72
21- 21:	transcript:AT1G73920.1	CsaV3_1G006500	0
21- 22:	transcript:AT1G73960.1	CsaV3_1G006480	0
21- 23:	transcript:AT1G74070.1	CsaV3_1G006440	4e-108
## Alignment 22: score=1056.0 e_value=3.2e-70 N=24 1&chr1 minus
22- 0:	transcript:AT1G18485.1	CsaV3_1G003230	0
22- 1:	transcript:AT1G18490.1	CsaV3_1G003120	2e-103
22- 2:	transcript:AT1G18520.1	CsaV3_1G003080	3e-91
22- 3:	transcript:AT1G18610.1	CsaV3_1G003060	0
22- 4:	transcript:AT1G18620.2	CsaV3_1G003000	7e-129
22- 5:	transcript:AT1G18630.1	CsaV3_1G002940	5e-19
22- 6:	transcript:AT1G18640.2	CsaV3_1G002920	1e-147
22- 7:	transcript:AT1G18650.1	CsaV3_1G002860	3e-48
22- 8:	transcript:AT1G18680.1	CsaV3_1G002610	7e-88
22- 9:	transcript:AT1G18690.3	CsaV3_1G002540	0
22- 10:	transcript:AT1G18700.5	CsaV3_1G002500	0
22- 11:	transcript:AT1G18730.1	CsaV3_1G002440	6e-64
22- 12:	transcript:AT1G18835.1	CsaV3_1G002310	2e-32
22- 13:	transcript:AT1G18860.1	CsaV3_1G002180	3e-73
22- 14:	transcript:AT1G18870.1	CsaV3_1G002150	0
22- 15:	transcript:AT1G18880.1	CsaV3_1G002110	0
22- 16:	transcript:AT1G18900.3	CsaV3_1G002080	0
22- 17:	transcript:AT1G18910.1	CsaV3_1G002060	0
22- 18:	transcript:AT1G18940.1	CsaV3_1G002020	0
22- 19:	transcript:AT1G18950.2	CsaV3_1G002000	0
22- 20:	transcript:AT1G18960.1	CsaV3_1G001990	8e-51
22- 21:	transcript:AT1G18970.1	CsaV3_1G001940	2e-77
22- 22:	transcript:AT1G19000.2	CsaV3_1G001910	5e-57
22- 23:	transcript:AT1G19050.1	CsaV3_1G001860	1e-59
## Alignment 23: score=884.0 e_value=8.1e-50 N=19 1&chr1 minus
23- 0:	transcript:AT1G73580.1	CsaV3_1G004360	3e-76
23- 1:	transcript:AT1G73590.1	CsaV3_1G004350	0
23- 2:	transcript:AT1G73600.2	CsaV3_1G004320	0
23- 3:	transcript:AT1G73630.1	CsaV3_1G004290	2e-54
23- 4:	transcript:AT1G73640.1	CsaV3_1G004280	2e-105
23- 5:	transcript:AT1G73670.1	CsaV3_1G004260	0
23- 6:	transcript:AT1G73680.2	CsaV3_1G004200	0
23- 7:	transcript:AT1G73700.1	CsaV3_1G004170	4e-87
23- 8:	transcript:AT1G73770.2	CsaV3_1G004020	2e-11
23- 9:	transcript:AT1G73780.1	CsaV3_1G004000	8e-26
23- 10:	transcript:AT1G73810.1	CsaV3_1G003970	5e-115
23- 11:	transcript:AT1G73830.1	CsaV3_1G003910	1e-71
23- 12:	transcript:AT1G73850.1	CsaV3_1G003830	8e-149
23- 13:	transcript:AT1G73870.1	CsaV3_1G003800	3e-68
23- 14:	transcript:AT1G73875.1	CsaV3_1G003790	2e-160
23- 15:	transcript:AT1G73885.1	CsaV3_1G003750	7e-37
23- 16:	transcript:AT1G73910.3	CsaV3_1G003700	2e-51
23- 17:	transcript:AT1G73930.2	CsaV3_1G003650	0
23- 18:	transcript:AT1G73950.1	CsaV3_1G003640	0
## Alignment 24: score=732.0 e_value=1.7e-42 N=17 1&chr1 minus
24- 0:	transcript:AT1G61030.1	CsaV3_1G012120	0
24- 1:	transcript:AT1G61065.1	CsaV3_1G012080	3e-66
24- 2:	transcript:AT1G61080.5	CsaV3_1G011990	2e-123
24- 3:	transcript:AT1G61105.1	CsaV3_1G011980	8e-73
24- 4:	transcript:AT1G61110.1	CsaV3_1G011970	1e-89
24- 5:	transcript:AT1G61130.1	CsaV3_1G011960	0
24- 6:	transcript:AT1G61150.1	CsaV3_1G011930	2e-145
24- 7:	transcript:AT1G61170.1	CsaV3_1G011910	7e-14
24- 8:	transcript:AT1G61210.1	CsaV3_1G011890	0
24- 9:	transcript:AT1G61215.1	CsaV3_1G011880	8e-77
24- 10:	transcript:AT1G61240.6	CsaV3_1G011870	0
24- 11:	transcript:AT1G61260.1	CsaV3_1G011830	2e-67
24- 12:	transcript:AT1G61290.1	CsaV3_1G011820	5e-180
24- 13:	transcript:AT1G61350.1	CsaV3_1G011760	0
24- 14:	transcript:AT1G61360.1	CsaV3_1G011640	0
24- 15:	transcript:AT1G61420.2	CsaV3_1G011570	0
24- 16:	transcript:AT1G61475.1	CsaV3_1G011530	2e-21
## Alignment 25: score=664.0 e_value=2.2e-39 N=16 1&chr1 minus
25- 0:	transcript:AT1G61610.1	CsaV3_1G011640	0
25- 1:	transcript:AT1G61660.1	CsaV3_1G011460	3e-45
25- 2:	transcript:AT1G61680.1	CsaV3_1G011400	2e-136
25- 3:	transcript:AT1G61740.1	CsaV3_1G011260	3e-112
25- 4:	transcript:AT1G61750.1	CsaV3_1G011160	8e-33
25- 5:	transcript:AT1G61760.1	CsaV3_1G011090	1e-88
25- 6:	transcript:AT1G61770.1	CsaV3_1G011040	1e-146
25- 7:	transcript:AT1G61795.1	CsaV3_1G011000	3e-21
25- 8:	transcript:AT1G61810.3	CsaV3_1G010960	0
25- 9:	transcript:AT1G61850.2	CsaV3_1G010910	0
25- 10:	transcript:AT1G61870.1	CsaV3_1G010890	0
25- 11:	transcript:AT1G61900.1	CsaV3_1G010820	0
25- 12:	transcript:AT1G61930.1	CsaV3_1G010800	6e-39
25- 13:	transcript:AT1G62040.1	CsaV3_1G010710	6e-76
25- 14:	transcript:AT1G62180.1	CsaV3_1G010690	0
25- 15:	transcript:AT1G62290.1	CsaV3_1G010600	0
## Alignment 26: score=628.0 e_value=3.8e-38 N=15 1&chr1 minus
26- 0:	transcript:AT1G08720.1	CsaV3_1G039660	0
26- 1:	transcript:AT1G08820.1	CsaV3_1G039440	5e-45
26- 2:	transcript:AT1G08880.1	CsaV3_1G039370	4e-89
26- 3:	transcript:AT1G08920.2	CsaV3_1G039260	2e-153
26- 4:	transcript:AT1G08940.1	CsaV3_1G039250	1e-136
26- 5:	transcript:AT1G08960.1	CsaV3_1G039070	4e-132
26- 6:	transcript:AT1G08970.4	CsaV3_1G039060	2e-89
26- 7:	transcript:AT1G08980.1	CsaV3_1G039020	0
26- 8:	transcript:AT1G09010.1	CsaV3_1G038970	0
26- 9:	transcript:AT1G09030.1	CsaV3_1G038920	5e-36
26- 10:	transcript:AT1G09070.1	CsaV3_1G038880	2e-43
26- 11:	transcript:AT1G09090.2	CsaV3_1G038860	0
26- 12:	transcript:AT1G09140.1	CsaV3_1G038750	1e-109
26- 13:	transcript:AT1G09150.1	CsaV3_1G038680	8e-116
26- 14:	transcript:AT1G09170.5	CsaV3_1G038470	0
## Alignment 27: score=584.0 e_value=2.8e-33 N=14 1&chr1 minus
27- 0:	transcript:AT1G69010.1	CsaV3_1G006280	4e-51
27- 1:	transcript:AT1G69080.1	CsaV3_1G006230	1e-46
27- 2:	transcript:AT1G69120.1	CsaV3_1G006210	4e-57
27- 3:	transcript:AT1G69170.1	CsaV3_1G006200	4e-49
27- 4:	transcript:AT1G69260.1	CsaV3_1G006020	3e-33
27- 5:	transcript:AT1G69295.1	CsaV3_1G005940	8e-28
27- 6:	transcript:AT1G69325.1	CsaV3_1G005800	6e-11
27- 7:	transcript:AT1G69360.1	CsaV3_1G005760	8e-27
27- 8:	transcript:AT1G69430.1	CsaV3_1G005700	6e-17
27- 9:	transcript:AT1G69530.3	CsaV3_1G005610	5e-98
27- 10:	transcript:AT1G69540.2	CsaV3_1G005580	3e-58
27- 11:	transcript:AT1G69570.1	CsaV3_1G005540	3e-53
27- 12:	transcript:AT1G69690.1	CsaV3_1G005330	8e-56
27- 13:	transcript:AT1G69700.1	CsaV3_1G005320	2e-58
## Alignment 28: score=554.0 e_value=2.5e-32 N=14 1&chr1 minus
28- 0:	transcript:AT1G18370.1	CsaV3_1G006890	0
28- 1:	transcript:AT1G18390.2	CsaV3_1G006800	1e-167
28- 2:	transcript:AT1G18400.1	CsaV3_1G006650	2e-61
28- 3:	transcript:AT1G18440.1	CsaV3_1G006530	6e-119
28- 4:	transcript:AT1G18460.1	CsaV3_1G006500	0
28- 5:	transcript:AT1G18520.1	CsaV3_1G006360	1e-82
28- 6:	transcript:AT1G18600.1	CsaV3_1G006120	6e-97
28- 7:	transcript:AT1G18620.2	CsaV3_1G006080	0
28- 8:	transcript:AT1G18630.1	CsaV3_1G005980	6e-19
28- 9:	transcript:AT1G18650.1	CsaV3_1G005940	7e-48
28- 10:	transcript:AT1G18670.3	CsaV3_1G005720	0
28- 11:	transcript:AT1G18720.2	CsaV3_1G005630	2e-83
28- 12:	transcript:AT1G18750.3	CsaV3_1G005580	1e-84
28- 13:	transcript:AT1G18835.1	CsaV3_1G005490	7e-35
## Alignment 29: score=481.0 e_value=4.9e-24 N=11 1&chr1 minus
29- 0:	transcript:AT1G48540.1	CsaV3_1G004480	0
29- 1:	transcript:AT1G48570.1	CsaV3_1G004400	4e-125
29- 2:	transcript:AT1G48580.2	CsaV3_1G004370	3e-66
29- 3:	transcript:AT1G48590.2	CsaV3_1G004360	3e-84
29- 4:	transcript:AT1G48600.2	CsaV3_1G004320	0
29- 5:	transcript:AT1G48635.2	CsaV3_1G004130	5e-141
29- 6:	transcript:AT1G48650.2	CsaV3_1G004100	0
29- 7:	transcript:AT1G48750.1	CsaV3_1G004000	2e-30
29- 8:	transcript:AT1G48780.1	CsaV3_1G003950	1e-21
29- 9:	transcript:AT1G48830.2	CsaV3_1G003930	3e-115
29- 10:	transcript:AT1G48840.1	CsaV3_1G003890	0
## Alignment 30: score=481.0 e_value=1e-23 N=11 1&chr1 minus
30- 0:	transcript:AT1G29820.1	CsaV3_1G032710	0
30- 1:	transcript:AT1G29970.2	CsaV3_1G032680	3e-31
30- 2:	transcript:AT1G29990.1	CsaV3_1G032650	1e-61
30- 3:	transcript:AT1G30010.1	CsaV3_1G032460	0
30- 4:	transcript:AT1G30040.1	CsaV3_1G032430	6e-149
30- 5:	transcript:AT1G30060.1	CsaV3_1G032420	2e-10
30- 6:	transcript:AT1G30080.1	CsaV3_1G032410	0
30- 7:	transcript:AT1G30090.1	CsaV3_1G032360	0
30- 8:	transcript:AT1G30100.1	CsaV3_1G032340	0
30- 9:	transcript:AT1G30120.1	CsaV3_1G032330	0
30- 10:	transcript:AT1G30190.1	CsaV3_1G032290	5e-11
## Alignment 31: score=468.0 e_value=1.8e-20 N=10 1&chr1 minus
31- 0:	transcript:AT1G55325.2	CsaV3_1G041680	0
31- 1:	transcript:AT1G55330.1	CsaV3_1G041670	1e-06
31- 2:	transcript:AT1G55340.1	CsaV3_1G041660	8e-81
31- 3:	transcript:AT1G55350.5	CsaV3_1G041650	0
31- 4:	transcript:AT1G55360.1	CsaV3_1G041640	0
31- 5:	transcript:AT1G55475.2	CsaV3_1G041630	2e-11
31- 6:	transcript:AT1G55490.5	CsaV3_1G041580	0
31- 7:	transcript:AT1G55500.5	CsaV3_1G041550	0
31- 8:	transcript:AT1G55510.1	CsaV3_1G041530	0
31- 9:	transcript:AT1G55520.4	CsaV3_1G041520	6e-138
## Alignment 32: score=448.0 e_value=1.6e-22 N=11 1&chr1 minus
32- 0:	transcript:AT1G74110.1	CsaV3_1G006140	0
32- 1:	transcript:AT1G74130.1	CsaV3_1G006120	2e-57
32- 2:	transcript:AT1G74160.1	CsaV3_1G006080	0
32- 3:	transcript:AT1G74210.1	CsaV3_1G006010	0
32- 4:	transcript:AT1G74230.1	CsaV3_1G005980	2e-38
32- 5:	transcript:AT1G74310.1	CsaV3_1G005900	0
32- 6:	transcript:AT1G74330.1	CsaV3_1G005720	0
32- 7:	transcript:AT1G74420.3	CsaV3_1G005650	2e-165
32- 8:	transcript:AT1G74440.2	CsaV3_1G005630	3e-77
32- 9:	transcript:AT1G74458.1	CsaV3_1G005530	3e-06
32- 10:	transcript:AT1G74600.1	CsaV3_1G005390	0
## Alignment 33: score=447.0 e_value=1.2e-23 N=11 1&chr1 minus
33- 0:	transcript:AT1G69430.1	CsaV3_1G002580	8e-20
33- 1:	transcript:AT1G69530.3	CsaV3_1G002420	1e-142
33- 2:	transcript:AT1G69570.1	CsaV3_1G002390	4e-44
33- 3:	transcript:AT1G69620.1	CsaV3_1G002290	9e-76
33- 4:	transcript:AT1G69690.1	CsaV3_1G002280	3e-58
33- 5:	transcript:AT1G69700.1	CsaV3_1G002250	4e-61
33- 6:	transcript:AT1G69810.1	CsaV3_1G002180	3e-32
33- 7:	transcript:AT1G69840.1	CsaV3_1G002160	2e-180
33- 8:	transcript:AT1G69850.1	CsaV3_1G002140	0
33- 9:	transcript:AT1G69860.1	CsaV3_1G002110	4e-138
33- 10:	transcript:AT1G70000.2	CsaV3_1G001910	5e-48
## Alignment 34: score=443.0 e_value=2.5e-23 N=11 1&chr1 minus
34- 0:	transcript:AT1G26450.1	CsaV3_1G002860	1e-25
34- 1:	transcript:AT1G26570.1	CsaV3_1G002790	0
34- 2:	transcript:AT1G26580.2	CsaV3_1G002760	6e-69
34- 3:	transcript:AT1G26590.2	CsaV3_1G002750	3e-18
34- 4:	transcript:AT1G26650.1	CsaV3_1G002580	1e-17
34- 5:	transcript:AT1G26770.2	CsaV3_1G002420	2e-130
34- 6:	transcript:AT1G26790.1	CsaV3_1G002390	3e-38
34- 7:	transcript:AT1G26880.1	CsaV3_1G002290	7e-77
34- 8:	transcript:AT1G26945.1	CsaV3_1G002240	5e-37
34- 9:	transcript:AT1G27040.1	CsaV3_1G002140	0
34- 10:	transcript:AT1G27080.1	CsaV3_1G002110	4e-162
## Alignment 35: score=437.0 e_value=5.1e-20 N=10 1&chr1 minus
35- 0:	transcript:AT1G28960.1	CsaV3_1G033470	3e-84
35- 1:	transcript:AT1G29050.1	CsaV3_1G033440	2e-177
35- 2:	transcript:AT1G29100.2	CsaV3_1G033370	6e-30
35- 3:	transcript:AT1G29120.5	CsaV3_1G033360	0
35- 4:	transcript:AT1G29160.1	CsaV3_1G033350	2e-52
35- 5:	transcript:AT1G29170.1	CsaV3_1G033340	3e-90
35- 6:	transcript:AT1G29195.1	CsaV3_1G033300	7e-65
35- 7:	transcript:AT1G29220.2	CsaV3_1G033240	7e-85
35- 8:	transcript:AT1G29280.1	CsaV3_1G033110	4e-68
35- 9:	transcript:AT1G29340.1	CsaV3_1G033060	0
## Alignment 36: score=412.0 e_value=6.4e-21 N=10 1&chr1 minus
36- 0:	transcript:AT1G54610.2	CsaV3_1G039530	0
36- 1:	transcript:AT1G54680.4	CsaV3_1G039390	3e-30
36- 2:	transcript:AT1G54690.1	CsaV3_1G039370	1e-89
36- 3:	transcript:AT1G54710.1	CsaV3_1G039320	0
36- 4:	transcript:AT1G54730.2	CsaV3_1G039260	0
36- 5:	transcript:AT1G54820.1	CsaV3_1G039150	2e-163
36- 6:	transcript:AT1G54830.3	CsaV3_1G039060	1e-81
36- 7:	transcript:AT1G54870.2	CsaV3_1G039000	2e-170
36- 8:	transcript:AT1G54990.1	CsaV3_1G038960	2e-162
36- 9:	transcript:AT1G55110.3	CsaV3_1G038890	3e-100
## Alignment 37: score=398.0 e_value=3e-17 N=9 1&chr1 minus
37- 0:	transcript:AT1G48370.1	CsaV3_1G007530	0
37- 1:	transcript:AT1G48380.2	CsaV3_1G007510	2e-97
37- 2:	transcript:AT1G48440.1	CsaV3_1G007350	8e-67
37- 3:	transcript:AT1G48480.1	CsaV3_1G007270	0
37- 4:	transcript:AT1G48500.1	CsaV3_1G007260	2e-32
37- 5:	transcript:AT1G48510.3	CsaV3_1G007220	1e-67
37- 6:	transcript:AT1G48550.1	CsaV3_1G007200	9e-166
37- 7:	transcript:AT1G48590.2	CsaV3_1G007170	7e-88
37- 8:	transcript:AT1G48600.2	CsaV3_1G007140	0
## Alignment 38: score=345.0 e_value=9.8e-11 N=7 1&chr1 minus
38- 0:	transcript:AT1G78040.2	CsaV3_1G022970	3e-44
38- 1:	transcript:AT1G78050.1	CsaV3_1G022960	6e-167
38- 2:	transcript:AT1G78060.1	CsaV3_1G022950	0
38- 3:	transcript:AT1G78070.1	CsaV3_1G022930	0
38- 4:	transcript:AT1G78080.1	CsaV3_1G022920	1e-84
38- 5:	transcript:AT1G78090.1	CsaV3_1G022900	2e-146
38- 6:	transcript:AT1G78100.1	CsaV3_1G022880	2e-80
## Alignment 39: score=334.0 e_value=4e-14 N=8 1&chr1 minus
39- 0:	transcript:AT1G72450.1	CsaV3_1G041270	7e-10
39- 1:	transcript:AT1G72490.3	CsaV3_1G041200	1e-31
39- 2:	transcript:AT1G72500.1	CsaV3_1G041180	0
39- 3:	transcript:AT1G72510.1	CsaV3_1G041160	3e-35
39- 4:	transcript:AT1G72540.1	CsaV3_1G041090	3e-149
39- 5:	transcript:AT1G72610.1	CsaV3_1G040980	8e-94
39- 6:	transcript:AT1G72630.1	CsaV3_1G040820	1e-50
39- 7:	transcript:AT1G72720.1	CsaV3_1G040610	4e-15
## Alignment 40: score=294.0 e_value=1.3e-10 N=7 1&chr1 minus
40- 0:	transcript:AT1G18390.2	CsaV3_1G003980	0
40- 1:	transcript:AT1G18400.1	CsaV3_1G003910	3e-70
40- 2:	transcript:AT1G18420.1	CsaV3_1G003740	0
40- 3:	transcript:AT1G18450.1	CsaV3_1G003700	0
40- 4:	transcript:AT1G18470.1	CsaV3_1G003640	0
40- 5:	transcript:AT1G18550.1	CsaV3_1G003530	0
40- 6:	transcript:AT1G18580.1	CsaV3_1G003360	0
## Alignment 41: score=291.0 e_value=1.7e-10 N=7 1&chr1 minus
41- 0:	transcript:AT1G70290.1	CsaV3_1G001640	0
41- 1:	transcript:AT1G70310.1	CsaV3_1G001620	8e-143
41- 2:	transcript:AT1G70370.1	CsaV3_1G001580	0
41- 3:	transcript:AT1G70420.1	CsaV3_1G001490	9e-16
41- 4:	transcript:AT1G70510.2	CsaV3_1G001430	4e-59
41- 5:	transcript:AT1G70550.1	CsaV3_1G001330	0
41- 6:	transcript:AT1G70560.1	CsaV3_1G001250	2e-143
## Alignment 42: score=281.0 e_value=2.5e-11 N=7 1&chr1 minus
42- 0:	transcript:AT1G13710.1	CsaV3_1G006140	0
42- 1:	transcript:AT1G13740.1	CsaV3_1G006020	4e-35
42- 2:	transcript:AT1G13830.2	CsaV3_1G005940	4e-29
42- 3:	transcript:AT1G13890.2	CsaV3_1G005820	1e-95
42- 4:	transcript:AT1G13920.4	CsaV3_1G005800	1e-16
42- 5:	transcript:AT1G13940.2	CsaV3_1G005760	3e-17
42- 6:	transcript:AT1G14080.1	CsaV3_1G005650	0
## Alignment 43: score=277.0 e_value=1.5e-11 N=7 1&chr1 minus
43- 0:	transcript:AT1G30450.1	CsaV3_1G037400	0
43- 1:	transcript:AT1G30460.1	CsaV3_1G037380	0
43- 2:	transcript:AT1G30490.1	CsaV3_1G037340	0
43- 3:	transcript:AT1G30515.1	CsaV3_1G037320	3e-13
43- 4:	transcript:AT1G30580.1	CsaV3_1G037270	0
43- 5:	transcript:AT1G30700.1	CsaV3_1G037070	0
43- 6:	transcript:AT1G30760.2	CsaV3_1G037050	0
## Alignment 44: score=270.0 e_value=3.6e-10 N=6 1&chr1 minus
44- 0:	transcript:AT1G22030.1	CsaV3_1G023060	9e-129
44- 1:	transcript:AT1G22170.1	CsaV3_1G022960	4e-176
44- 2:	transcript:AT1G22190.1	CsaV3_1G022920	9e-63
44- 3:	transcript:AT1G22200.1	CsaV3_1G022910	0
44- 4:	transcript:AT1G22210.1	CsaV3_1G022900	1e-132
44- 5:	transcript:AT1G22220.1	CsaV3_1G022880	3e-80
## Alignment 45: score=268.0 e_value=7.8e-10 N=6 1&chr1 minus
45- 0:	transcript:AT1G68390.1	CsaV3_1G003970	4e-125
45- 1:	transcript:AT1G68450.1	CsaV3_1G003880	3e-09
45- 2:	transcript:AT1G68490.1	CsaV3_1G003820	2e-32
45- 3:	transcript:AT1G68510.1	CsaV3_1G003810	3e-67
45- 4:	transcript:AT1G68520.1	CsaV3_1G003800	7e-68
45- 5:	transcript:AT1G68600.1	CsaV3_1G003740	0
## Alignment 46: score=262.0 e_value=4.5e-11 N=7 1&chr1 minus
46- 0:	transcript:AT1G56170.1	CsaV3_1G039060	3e-65
46- 1:	transcript:AT1G56220.3	CsaV3_1G038820	1e-27
46- 2:	transcript:AT1G56230.1	CsaV3_1G038600	9e-180
46- 3:	transcript:AT1G56280.2	CsaV3_1G038490	2e-57
46- 4:	transcript:AT1G56310.1	CsaV3_1G038340	0
46- 5:	transcript:AT1G56350.1	CsaV3_1G038310	0
46- 6:	transcript:AT1G56430.1	CsaV3_1G038260	2e-119
## Alignment 47: score=1350.0 e_value=1.4e-94 N=30 1&chr2 plus
47- 0:	transcript:AT1G19270.1	CsaV3_2G028370	0
47- 1:	transcript:AT1G19300.1	CsaV3_2G028390	0
47- 2:	transcript:AT1G19310.1	CsaV3_2G028400	3e-91
47- 3:	transcript:AT1G19320.1	CsaV3_2G028430	3e-103
47- 4:	transcript:AT1G19330.3	CsaV3_2G028460	9e-120
47- 5:	transcript:AT1G19340.1	CsaV3_2G028500	1e-114
47- 6:	transcript:AT1G19350.3	CsaV3_2G028510	6e-120
47- 7:	transcript:AT1G19370.1	CsaV3_2G028560	0
47- 8:	transcript:AT1G19380.1	CsaV3_2G028610	4e-32
47- 9:	transcript:AT1G19400.1	CsaV3_2G028650	7e-123
47- 10:	transcript:AT1G19440.1	CsaV3_2G028690	0
47- 11:	transcript:AT1G19450.1	CsaV3_2G028740	0
47- 12:	transcript:AT1G19510.1	CsaV3_2G028790	2e-31
47- 13:	transcript:AT1G19530.2	CsaV3_2G028830	2e-17
47- 14:	transcript:AT1G19580.1	CsaV3_2G028880	2e-176
47- 15:	transcript:AT1G19600.1	CsaV3_2G028890	0
47- 16:	transcript:AT1G19630.1	CsaV3_2G028920	0
47- 17:	transcript:AT1G19690.1	CsaV3_2G029020	7e-129
47- 18:	transcript:AT1G19715.3	CsaV3_2G029090	0
47- 19:	transcript:AT1G19720.1	CsaV3_2G029100	0
47- 20:	transcript:AT1G19730.1	CsaV3_2G029110	2e-41
47- 21:	transcript:AT1G19790.2	CsaV3_2G029220	2e-54
47- 22:	transcript:AT1G19900.1	CsaV3_2G029350	0
47- 23:	transcript:AT1G19950.1	CsaV3_2G029430	6e-67
47- 24:	transcript:AT1G19970.1	CsaV3_2G029500	3e-149
47- 25:	transcript:AT1G19980.1	CsaV3_2G029530	3e-56
47- 26:	transcript:AT1G20010.1	CsaV3_2G029570	0
47- 27:	transcript:AT1G20030.2	CsaV3_2G029590	3e-131
47- 28:	transcript:AT1G20060.1	CsaV3_2G029620	2e-156
47- 29:	transcript:AT1G20080.5	CsaV3_2G029640	0
## Alignment 48: score=1284.0 e_value=7.8e-88 N=28 1&chr2 plus
48- 0:	transcript:AT1G74990.1	CsaV3_2G028400	3e-48
48- 1:	transcript:AT1G75000.1	CsaV3_2G028410	5e-115
48- 2:	transcript:AT1G75020.2	CsaV3_2G028420	4e-169
48- 3:	transcript:AT1G75030.1	CsaV3_2G028430	1e-124
48- 4:	transcript:AT1G75060.1	CsaV3_2G028460	2e-108
48- 5:	transcript:AT1G75080.1	CsaV3_2G028510	2e-121
48- 6:	transcript:AT1G75140.1	CsaV3_2G028560	0
48- 7:	transcript:AT1G75180.1	CsaV3_2G028650	2e-123
48- 8:	transcript:AT1G75200.1	CsaV3_2G028680	0
48- 9:	transcript:AT1G75210.1	CsaV3_2G028720	0
48- 10:	transcript:AT1G75220.1	CsaV3_2G028740	0
48- 11:	transcript:AT1G75240.1	CsaV3_2G028770	1e-74
48- 12:	transcript:AT1G75250.1	CsaV3_2G028790	1e-32
48- 13:	transcript:AT1G75280.1	CsaV3_2G028820	1e-160
48- 14:	transcript:AT1G75390.1	CsaV3_2G029010	3e-40
48- 15:	transcript:AT1G75450.1	CsaV3_2G029070	0
48- 16:	transcript:AT1G75490.1	CsaV3_2G029160	6e-52
48- 17:	transcript:AT1G75500.1	CsaV3_2G029170	0
48- 18:	transcript:AT1G75510.1	CsaV3_2G029190	1e-128
48- 19:	transcript:AT1G75540.1	CsaV3_2G029230	4e-74
48- 20:	transcript:AT1G75630.2	CsaV3_2G029310	5e-102
48- 21:	transcript:AT1G75700.3	CsaV3_2G029430	8e-60
48- 22:	transcript:AT1G75717.1	CsaV3_2G029470	1e-06
48- 23:	transcript:AT1G75720.1	CsaV3_2G029480	8e-14
48- 24:	transcript:AT1G75750.1	CsaV3_2G029490	3e-25
48- 25:	transcript:AT1G75760.1	CsaV3_2G029500	5e-156
48- 26:	transcript:AT1G75780.1	CsaV3_2G029570	0
48- 27:	transcript:AT1G75800.1	CsaV3_2G029590	4e-126
## Alignment 49: score=834.0 e_value=4.3e-50 N=19 1&chr2 plus
49- 0:	transcript:AT1G09060.3	CsaV3_2G006530	0
49- 1:	transcript:AT1G09070.1	CsaV3_2G006560	1e-49
49- 2:	transcript:AT1G09130.3	CsaV3_2G006650	2e-169
49- 3:	transcript:AT1G09155.1	CsaV3_2G006760	6e-77
49- 4:	transcript:AT1G09190.1	CsaV3_2G006960	7e-41
49- 5:	transcript:AT1G09210.1	CsaV3_2G006990	0
49- 6:	transcript:AT1G09240.1	CsaV3_2G007080	7e-95
49- 7:	transcript:AT1G09250.1	CsaV3_2G007180	2e-45
49- 8:	transcript:AT1G09270.1	CsaV3_2G007200	0
49- 9:	transcript:AT1G09300.1	CsaV3_2G007210	0
49- 10:	transcript:AT1G09310.1	CsaV3_2G007230	4e-63
49- 11:	transcript:AT1G09360.1	CsaV3_2G007240	4e-16
49- 12:	transcript:AT1G09380.1	CsaV3_2G007260	1e-128
49- 13:	transcript:AT1G09390.1	CsaV3_2G007270	0
49- 14:	transcript:AT1G09420.2	CsaV3_2G007280	0
49- 15:	transcript:AT1G09470.1	CsaV3_2G007300	1e-118
49- 16:	transcript:AT1G09530.6	CsaV3_2G007370	3e-66
49- 17:	transcript:AT1G09540.1	CsaV3_2G007390	8e-83
49- 18:	transcript:AT1G09560.1	CsaV3_2G007410	6e-104
## Alignment 50: score=792.0 e_value=5.4e-49 N=18 1&chr2 plus
50- 0:	transcript:AT1G56210.1	CsaV3_2G006610	3e-21
50- 1:	transcript:AT1G56220.3	CsaV3_2G006690	8e-43
50- 2:	transcript:AT1G56240.1	CsaV3_2G006760	6e-71
50- 3:	transcript:AT1G56260.1	CsaV3_2G006800	6e-43
50- 4:	transcript:AT1G56300.1	CsaV3_2G006870	1e-77
50- 5:	transcript:AT1G56330.1	CsaV3_2G006970	2e-134
50- 6:	transcript:AT1G56340.1	CsaV3_2G006990	0
50- 7:	transcript:AT1G56345.1	CsaV3_2G007010	2e-123
50- 8:	transcript:AT1G56420.1	CsaV3_2G007020	2e-71
50- 9:	transcript:AT1G56423.1	CsaV3_2G007060	2e-82
50- 10:	transcript:AT1G56430.1	CsaV3_2G007080	6e-95
50- 11:	transcript:AT1G56440.1	CsaV3_2G007140	2e-165
50- 12:	transcript:AT1G56560.1	CsaV3_2G007220	0
50- 13:	transcript:AT1G56580.1	CsaV3_2G007230	2e-58
50- 14:	transcript:AT1G56670.1	CsaV3_2G007270	3e-176
50- 15:	transcript:AT1G56720.1	CsaV3_2G007300	8e-87
50- 16:	transcript:AT1G57540.3	CsaV3_2G007320	2e-51
50- 17:	transcript:AT1G57560.1	CsaV3_2G007390	1e-85
## Alignment 51: score=638.0 e_value=8e-38 N=15 1&chr2 plus
51- 0:	transcript:AT1G54500.1	CsaV3_2G004360	3e-59
51- 1:	transcript:AT1G54570.1	CsaV3_2G004420	0
51- 2:	transcript:AT1G54610.2	CsaV3_2G004450	0
51- 3:	transcript:AT1G54630.1	CsaV3_2G004530	2e-37
51- 4:	transcript:AT1G54740.1	CsaV3_2G004840	1e-24
51- 5:	transcript:AT1G54780.1	CsaV3_2G004910	2e-143
51- 6:	transcript:AT1G54790.2	CsaV3_2G004920	0
51- 7:	transcript:AT1G54840.1	CsaV3_2G005100	1e-82
51- 8:	transcript:AT1G54860.1	CsaV3_2G005150	3e-20
51- 9:	transcript:AT1G54920.3	CsaV3_2G005180	1e-81
51- 10:	transcript:AT1G54940.1	CsaV3_2G005230	0
51- 11:	transcript:AT1G54960.1	CsaV3_2G005240	0
51- 12:	transcript:AT1G55000.3	CsaV3_2G005340	5e-96
51- 13:	transcript:AT1G55020.1	CsaV3_2G005350	0
51- 14:	transcript:AT1G55040.1	CsaV3_2G006480	3e-162
## Alignment 52: score=616.0 e_value=6.6e-29 N=13 1&chr2 plus
52- 0:	transcript:AT1G22250.1	CsaV3_2G029650	3e-12
52- 1:	transcript:AT1G22270.1	CsaV3_2G029680	4e-63
52- 2:	transcript:AT1G22290.2	CsaV3_2G029700	1e-59
52- 3:	transcript:AT1G22310.2	CsaV3_2G029730	7e-18
52- 4:	transcript:AT1G22330.1	CsaV3_2G029740	9e-46
52- 5:	transcript:AT1G22410.1	CsaV3_2G029790	0
52- 6:	transcript:AT1G22430.1	CsaV3_2G029840	1e-163
52- 7:	transcript:AT1G22450.1	CsaV3_2G029850	7e-59
52- 8:	transcript:AT1G22460.1	CsaV3_2G029870	0
52- 9:	transcript:AT1G22470.1	CsaV3_2G029890	4e-07
52- 10:	transcript:AT1G22480.1	CsaV3_2G029900	7e-35
52- 11:	transcript:AT1G22490.2	CsaV3_2G029940	2e-68
52- 12:	transcript:AT1G22500.1	CsaV3_2G029950	4e-56
## Alignment 53: score=538.0 e_value=5.3e-25 N=12 1&chr2 plus
53- 0:	transcript:AT1G05070.1	CsaV3_2G034690	4e-75
53- 1:	transcript:AT1G05100.1	CsaV3_2G034810	1e-108
53- 2:	transcript:AT1G05120.2	CsaV3_2G034860	0
53- 3:	transcript:AT1G05140.1	CsaV3_2G034890	1e-166
53- 4:	transcript:AT1G05170.2	CsaV3_2G034920	0
53- 5:	transcript:AT1G05180.1	CsaV3_2G034930	0
53- 6:	transcript:AT1G05200.6	CsaV3_2G035000	0
53- 7:	transcript:AT1G05230.9	CsaV3_2G035070	0
53- 8:	transcript:AT1G05240.1	CsaV3_2G035150	1e-104
53- 9:	transcript:AT1G05270.1	CsaV3_2G035170	1e-159
53- 10:	transcript:AT1G05290.1	CsaV3_2G035220	9e-20
53- 11:	transcript:AT1G05291.1	CsaV3_2G035290	5e-26
## Alignment 54: score=530.0 e_value=1.1e-26 N=12 1&chr2 plus
54- 0:	transcript:AT1G70340.1	CsaV3_2G024570	2e-165
54- 1:	transcript:AT1G70370.1	CsaV3_2G024590	0
54- 2:	transcript:AT1G70480.2	CsaV3_2G024620	1e-127
54- 3:	transcript:AT1G70490.3	CsaV3_2G024640	1e-131
54- 4:	transcript:AT1G70505.1	CsaV3_2G024760	4e-74
54- 5:	transcript:AT1G70510.2	CsaV3_2G024800	4e-105
54- 6:	transcript:AT1G70520.1	CsaV3_2G024820	9e-158
54- 7:	transcript:AT1G70540.1	CsaV3_2G024840	1e-26
54- 8:	transcript:AT1G70550.1	CsaV3_2G024850	0
54- 9:	transcript:AT1G70580.2	CsaV3_2G024880	0
54- 10:	transcript:AT1G70590.1	CsaV3_2G024910	2e-139
54- 11:	transcript:AT1G70640.1	CsaV3_2G024940	2e-46
## Alignment 55: score=433.0 e_value=1.4e-17 N=9 1&chr2 plus
55- 0:	transcript:AT1G78170.1	CsaV3_2G029650	5e-15
55- 1:	transcript:AT1G78180.1	CsaV3_2G029660	3e-164
55- 2:	transcript:AT1G78190.1	CsaV3_2G029680	2e-58
55- 3:	transcript:AT1G78210.1	CsaV3_2G029690	2e-125
55- 4:	transcript:AT1G78220.1	CsaV3_2G029700	6e-81
55- 5:	transcript:AT1G78260.1	CsaV3_2G029740	4e-45
55- 6:	transcript:AT1G78280.1	CsaV3_2G029800	0
55- 7:	transcript:AT1G78300.1	CsaV3_2G029820	2e-168
55- 8:	transcript:AT1G78310.1	CsaV3_2G029830	9e-47
## Alignment 56: score=384.0 e_value=3.7e-17 N=9 1&chr2 plus
56- 0:	transcript:AT1G75250.1	CsaV3_2G014710	9e-31
56- 1:	transcript:AT1G75280.1	CsaV3_2G014810	3e-104
56- 2:	transcript:AT1G75360.1	CsaV3_2G014930	2e-07
56- 3:	transcript:AT1G75370.2	CsaV3_2G014960	0
56- 4:	transcript:AT1G75390.1	CsaV3_2G014980	7e-46
56- 5:	transcript:AT1G75400.1	CsaV3_2G015010	1e-80
56- 6:	transcript:AT1G75430.1	CsaV3_2G015080	3e-64
56- 7:	transcript:AT1G75540.1	CsaV3_2G015160	1e-54
56- 8:	transcript:AT1G75590.1	CsaV3_2G015370	5e-42
## Alignment 57: score=365.0 e_value=2.4e-14 N=8 1&chr2 plus
57- 0:	transcript:AT1G10590.3	CsaV3_2G024610	5e-76
57- 1:	transcript:AT1G10630.1	CsaV3_2G024640	4e-132
57- 2:	transcript:AT1G10640.1	CsaV3_2G024660	0
57- 3:	transcript:AT1G10650.1	CsaV3_2G024720	5e-136
57- 4:	transcript:AT1G10657.1	CsaV3_2G024740	3e-32
57- 5:	transcript:AT1G10660.4	CsaV3_2G024760	2e-114
57- 6:	transcript:AT1G10670.3	CsaV3_2G024770	0
57- 7:	transcript:AT1G10740.3	CsaV3_2G024860	0
## Alignment 58: score=355.0 e_value=1.1e-15 N=8 1&chr2 plus
58- 0:	transcript:AT1G75840.1	CsaV3_2G024270	1e-127
58- 1:	transcript:AT1G75860.2	CsaV3_2G024280	3e-18
58- 2:	transcript:AT1G75950.1	CsaV3_2G024370	9e-82
58- 3:	transcript:AT1G76050.2	CsaV3_2G024410	0
58- 4:	transcript:AT1G76060.1	CsaV3_2G024420	5e-59
58- 5:	transcript:AT1G76080.1	CsaV3_2G024440	3e-137
58- 6:	transcript:AT1G76150.1	CsaV3_2G024540	1e-162
58- 7:	transcript:AT1G76160.1	CsaV3_2G024550	0
## Alignment 59: score=320.0 e_value=1.7e-15 N=8 1&chr2 plus
59- 0:	transcript:AT1G34630.1	CsaV3_2G029670	0
59- 1:	transcript:AT1G34760.1	CsaV3_2G029700	4e-145
59- 2:	transcript:AT1G34770.4	CsaV3_2G029710	1e-97
59- 3:	transcript:AT1G34780.1	CsaV3_2G029720	1e-116
59- 4:	transcript:AT1G35140.1	CsaV3_2G029750	7e-107
59- 5:	transcript:AT1G35160.2	CsaV3_2G029820	2e-160
59- 6:	transcript:AT1G35210.1	CsaV3_2G029890	4e-07
59- 7:	transcript:AT1G35330.1	CsaV3_2G029950	5e-56
## Alignment 60: score=308.0 e_value=2.4e-10 N=7 1&chr2 plus
60- 0:	transcript:AT1G80610.1	CsaV3_2G032320	7e-25
60- 1:	transcript:AT1G80640.1	CsaV3_2G032330	2e-144
60- 2:	transcript:AT1G80690.2	CsaV3_2G032390	2e-87
60- 3:	transcript:AT1G80730.1	CsaV3_2G032400	4e-27
60- 4:	transcript:AT1G80780.3	CsaV3_2G032410	8e-150
60- 5:	transcript:AT1G80810.3	CsaV3_2G032450	8e-83
60- 6:	transcript:AT1G80840.1	CsaV3_2G032460	3e-68
## Alignment 61: score=982.0 e_value=1.8e-65 N=22 1&chr2 minus
61- 0:	transcript:AT1G04240.2	CsaV3_2G013230	1e-79
61- 1:	transcript:AT1G04250.1	CsaV3_2G013210	9e-106
61- 2:	transcript:AT1G04270.1	CsaV3_2G013050	2e-90
61- 3:	transcript:AT1G04280.1	CsaV3_2G013030	0
61- 4:	transcript:AT1G04330.1	CsaV3_2G012950	3e-15
61- 5:	transcript:AT1G04340.1	CsaV3_2G012930	3e-53
61- 6:	transcript:AT1G04350.1	CsaV3_2G012920	1e-131
61- 7:	transcript:AT1G04360.1	CsaV3_2G012890	8e-74
61- 8:	transcript:AT1G04370.1	CsaV3_2G012880	8e-30
61- 9:	transcript:AT1G04410.1	CsaV3_2G012760	0
61- 10:	transcript:AT1G04430.1	CsaV3_2G012720	4e-50
61- 11:	transcript:AT1G04440.1	CsaV3_2G012700	0
61- 12:	transcript:AT1G04480.1	CsaV3_2G012470	8e-97
61- 13:	transcript:AT1G04500.1	CsaV3_2G012450	8e-99
61- 14:	transcript:AT1G04520.1	CsaV3_2G012430	4e-142
61- 15:	transcript:AT1G04540.1	CsaV3_2G012410	2e-134
61- 16:	transcript:AT1G04550.2	CsaV3_2G012400	2e-70
61- 17:	transcript:AT1G04555.1	CsaV3_2G012360	1e-56
61- 18:	transcript:AT1G04560.1	CsaV3_2G012350	1e-85
61- 19:	transcript:AT1G04630.1	CsaV3_2G012290	4e-89
61- 20:	transcript:AT1G04645.1	CsaV3_2G012100	2e-20
61- 21:	transcript:AT1G04680.1	CsaV3_2G012050	0
## Alignment 62: score=953.0 e_value=1.7e-52 N=20 1&chr2 minus
62- 0:	transcript:AT1G67530.4	CsaV3_2G025400	0
62- 1:	transcript:AT1G67540.2	CsaV3_2G025390	1e-25
62- 2:	transcript:AT1G67570.1	CsaV3_2G025360	6e-174
62- 3:	transcript:AT1G67580.1	CsaV3_2G025350	0
62- 4:	transcript:AT1G67590.1	CsaV3_2G025340	8e-107
62- 5:	transcript:AT1G67620.1	CsaV3_2G025320	4e-59
62- 6:	transcript:AT1G67660.1	CsaV3_2G025260	1e-125
62- 7:	transcript:AT1G67690.1	CsaV3_2G025240	0
62- 8:	transcript:AT1G67700.2	CsaV3_2G025190	6e-121
62- 9:	transcript:AT1G67710.1	CsaV3_2G025170	5e-145
62- 10:	transcript:AT1G67730.1	CsaV3_2G025130	7e-167
62- 11:	transcript:AT1G67740.1	CsaV3_2G025120	2e-48
62- 12:	transcript:AT1G67750.1	CsaV3_2G025090	0
62- 13:	transcript:AT1G67760.1	CsaV3_2G025080	2e-26
62- 14:	transcript:AT1G67770.1	CsaV3_2G025060	1e-61
62- 15:	transcript:AT1G67785.1	CsaV3_2G025040	1e-28
62- 16:	transcript:AT1G67790.1	CsaV3_2G025030	4e-75
62- 17:	transcript:AT1G67810.1	CsaV3_2G025000	1e-67
62- 18:	transcript:AT1G67820.1	CsaV3_2G024970	2e-119
62- 19:	transcript:AT1G67850.3	CsaV3_2G024960	0
## Alignment 63: score=527.0 e_value=4.2e-26 N=12 1&chr2 minus
63- 0:	transcript:AT1G49270.1	CsaV3_2G014640	0
63- 1:	transcript:AT1G49310.1	CsaV3_2G014630	9e-13
63- 2:	transcript:AT1G49320.1	CsaV3_2G014600	4e-62
63- 3:	transcript:AT1G49340.2	CsaV3_2G014550	0
63- 4:	transcript:AT1G49405.1	CsaV3_2G014530	3e-60
63- 5:	transcript:AT1G49410.1	CsaV3_2G014370	1e-26
63- 6:	transcript:AT1G49430.1	CsaV3_2G014350	0
63- 7:	transcript:AT1G49475.1	CsaV3_2G014280	5e-16
63- 8:	transcript:AT1G49560.1	CsaV3_2G014190	5e-38
63- 9:	transcript:AT1G49570.1	CsaV3_2G014160	4e-121
63- 10:	transcript:AT1G49600.2	CsaV3_2G014110	1e-159
63- 11:	transcript:AT1G49640.1	CsaV3_2G014070	5e-74
## Alignment 64: score=472.0 e_value=1.6e-19 N=10 1&chr2 minus
64- 0:	transcript:AT1G23310.1	CsaV3_2G024880	0
64- 1:	transcript:AT1G23330.1	CsaV3_2G024860	0
64- 2:	transcript:AT1G23340.1	CsaV3_2G024850	0
64- 3:	transcript:AT1G23350.1	CsaV3_2G024840	2e-29
64- 4:	transcript:AT1G23360.1	CsaV3_2G024810	1e-116
64- 5:	transcript:AT1G23380.2	CsaV3_2G024800	2e-117
64- 6:	transcript:AT1G23410.1	CsaV3_2G024750	6e-85
64- 7:	transcript:AT1G23450.1	CsaV3_2G024690	8e-112
64- 8:	transcript:AT1G23490.1	CsaV3_2G024640	1e-131
64- 9:	transcript:AT1G23510.1	CsaV3_2G024620	1e-18
## Alignment 65: score=453.0 e_value=4.6e-20 N=10 1&chr2 minus
65- 0:	transcript:AT1G24330.1	CsaV3_2G025400	0
65- 1:	transcript:AT1G24360.1	CsaV3_2G025310	1e-149
65- 2:	transcript:AT1G24420.2	CsaV3_2G025220	2e-66
65- 3:	transcript:AT1G24430.1	CsaV3_2G025200	7e-101
65- 4:	transcript:AT1G24440.1	CsaV3_2G025150	6e-114
65- 5:	transcript:AT1G24470.1	CsaV3_2G025130	9e-107
65- 6:	transcript:AT1G24490.1	CsaV3_2G025100	0
65- 7:	transcript:AT1G24510.1	CsaV3_2G025080	0
65- 8:	transcript:AT1G24570.2	CsaV3_2G024960	1e-168
65- 9:	transcript:AT1G24590.1	CsaV3_2G024950	9e-39
## Alignment 66: score=442.0 e_value=8.2e-23 N=10 1&chr2 minus
66- 0:	transcript:AT1G66740.1	CsaV3_2G033940	4e-97
66- 1:	transcript:AT1G66810.1	CsaV3_2G033930	3e-62
66- 2:	transcript:AT1G66820.1	CsaV3_2G033920	7e-07
66- 3:	transcript:AT1G66830.1	CsaV3_2G033860	0
66- 4:	transcript:AT1G66840.1	CsaV3_2G033850	8e-100
66- 5:	transcript:AT1G66860.1	CsaV3_2G033820	0
66- 6:	transcript:AT1G66940.4	CsaV3_2G033790	4e-13
66- 7:	transcript:AT1G67030.1	CsaV3_2G033740	3e-16
66- 8:	transcript:AT1G67050.1	CsaV3_2G033730	1e-49
66- 9:	transcript:AT1G67060.1	CsaV3_2G033720	1e-142
## Alignment 67: score=388.0 e_value=5.8e-17 N=9 1&chr2 minus
67- 0:	transcript:AT1G03880.1	CsaV3_2G012740	5e-104
67- 1:	transcript:AT1G03920.1	CsaV3_2G012710	0
67- 2:	transcript:AT1G03930.1	CsaV3_2G012700	0
67- 3:	transcript:AT1G03960.1	CsaV3_2G012690	0
67- 4:	transcript:AT1G04000.1	CsaV3_2G012620	3e-19
67- 5:	transcript:AT1G04030.2	CsaV3_2G012510	1e-15
67- 6:	transcript:AT1G04070.1	CsaV3_2G012420	2e-26
67- 7:	transcript:AT1G04100.1	CsaV3_2G012400	1e-47
67- 8:	transcript:AT1G04140.2	CsaV3_2G012260	0
## Alignment 68: score=313.0 e_value=2.3e-13 N=7 1&chr2 minus
68- 0:	transcript:AT1G71270.1	CsaV3_2G033380	0
68- 1:	transcript:AT1G71350.1	CsaV3_2G033280	0
68- 2:	transcript:AT1G71360.2	CsaV3_2G033260	2e-147
68- 3:	transcript:AT1G71520.1	CsaV3_2G033120	1e-38
68- 4:	transcript:AT1G71680.1	CsaV3_2G033110	0
68- 5:	transcript:AT1G71690.1	CsaV3_2G033080	6e-113
68- 6:	transcript:AT1G71691.2	CsaV3_2G033070	0
## Alignment 69: score=307.0 e_value=2e-13 N=7 1&chr2 minus
69- 0:	transcript:AT1G33475.1	CsaV3_2G033340	9e-76
69- 1:	transcript:AT1G33490.1	CsaV3_2G033320	6e-86
69- 2:	transcript:AT1G33500.1	CsaV3_2G033310	1e-58
69- 3:	transcript:AT1G33590.2	CsaV3_2G033250	0
69- 4:	transcript:AT1G33780.1	CsaV3_2G033130	2e-145
69- 5:	transcript:AT1G33800.1	CsaV3_2G033080	3e-126
69- 6:	transcript:AT1G33811.1	CsaV3_2G033070	3e-110
## Alignment 70: score=277.0 e_value=1.2e-09 N=6 1&chr2 minus
70- 0:	transcript:AT1G72070.1	CsaV3_2G030000	2e-10
70- 1:	transcript:AT1G72200.1	CsaV3_2G029950	5e-65
70- 2:	transcript:AT1G72210.1	CsaV3_2G029940	5e-93
70- 3:	transcript:AT1G72220.1	CsaV3_2G029930	7e-57
70- 4:	transcript:AT1G72230.1	CsaV3_2G029900	2e-37
70- 5:	transcript:AT1G72240.1	CsaV3_2G029890	2e-06
## Alignment 71: score=264.0 e_value=1e-08 N=6 1&chr2 minus
71- 0:	transcript:AT1G45249.6	CsaV3_2G026630	5e-131
71- 1:	transcript:AT1G45688.1	CsaV3_2G026590	8e-140
71- 2:	transcript:AT1G46480.1	CsaV3_2G026510	4e-66
71- 3:	transcript:AT1G46768.2	CsaV3_2G026500	3e-52
71- 4:	transcript:AT1G47200.1	CsaV3_2G026380	3e-40
71- 5:	transcript:AT1G47210.2	CsaV3_2G026360	1e-150
## Alignment 72: score=256.0 e_value=9.3e-09 N=6 1&chr2 minus
72- 0:	transcript:AT1G15350.2	CsaV3_2G032060	6e-34
72- 1:	transcript:AT1G15460.1	CsaV3_2G031820	0
72- 2:	transcript:AT1G15520.1	CsaV3_2G031730	0
72- 3:	transcript:AT1G15550.1	CsaV3_2G031670	3e-107
72- 4:	transcript:AT1G15570.1	CsaV3_2G031640	6e-110
72- 5:	transcript:AT1G15590.2	CsaV3_2G031620	7e-25
## Alignment 73: score=1849.0 e_value=9.1e-138 N=40 1&chr3 plus
73- 0:	transcript:AT1G74970.1	CsaV3_3G044840	1e-98
73- 1:	transcript:AT1G75060.1	CsaV3_3G044890	2e-103
73- 2:	transcript:AT1G75090.1	CsaV3_3G044900	1e-108
73- 3:	transcript:AT1G75100.1	CsaV3_3G044920	2e-87
73- 4:	transcript:AT1G75110.1	CsaV3_3G044930	0
73- 5:	transcript:AT1G75130.1	CsaV3_3G044960	0
73- 6:	transcript:AT1G75150.3	CsaV3_3G045010	2e-73
73- 7:	transcript:AT1G75160.1	CsaV3_3G045030	0
73- 8:	transcript:AT1G75170.2	CsaV3_3G045080	6e-148
73- 9:	transcript:AT1G75180.1	CsaV3_3G045090	1e-108
73- 10:	transcript:AT1G75220.1	CsaV3_3G045190	0
73- 11:	transcript:AT1G75230.2	CsaV3_3G045200	1e-139
73- 12:	transcript:AT1G75310.2	CsaV3_3G045340	2e-89
73- 13:	transcript:AT1G75330.1	CsaV3_3G045350	0
73- 14:	transcript:AT1G75350.1	CsaV3_3G045380	3e-58
73- 15:	transcript:AT1G75380.1	CsaV3_3G045430	7e-167
73- 16:	transcript:AT1G75390.1	CsaV3_3G045480	8e-36
73- 17:	transcript:AT1G75460.1	CsaV3_3G045520	9e-133
73- 18:	transcript:AT1G75490.1	CsaV3_3G045550	8e-54
73- 19:	transcript:AT1G75500.1	CsaV3_3G045560	0
73- 20:	transcript:AT1G75520.1	CsaV3_3G045570	5e-55
73- 21:	transcript:AT1G75620.1	CsaV3_3G045610	0
73- 22:	transcript:AT1G75670.2	CsaV3_3G045700	3e-79
73- 23:	transcript:AT1G75680.1	CsaV3_3G045760	0
73- 24:	transcript:AT1G75690.1	CsaV3_3G045770	2e-79
73- 25:	transcript:AT1G75700.3	CsaV3_3G045780	7e-82
73- 26:	transcript:AT1G75710.1	CsaV3_3G045800	3e-176
73- 27:	transcript:AT1G75720.1	CsaV3_3G045810	7e-14
73- 28:	transcript:AT1G75750.1	CsaV3_3G045860	8e-37
73- 29:	transcript:AT1G75760.1	CsaV3_3G045870	3e-176
73- 30:	transcript:AT1G75800.1	CsaV3_3G045940	1e-130
73- 31:	transcript:AT1G75820.1	CsaV3_3G045960	0
73- 32:	transcript:AT1G75850.1	CsaV3_3G045990	0
73- 33:	transcript:AT1G75980.1	CsaV3_3G046060	7e-95
73- 34:	transcript:AT1G76010.1	CsaV3_3G046070	1e-82
73- 35:	transcript:AT1G76040.2	CsaV3_3G046100	0
73- 36:	transcript:AT1G76065.1	CsaV3_3G046120	6e-34
73- 37:	transcript:AT1G76070.1	CsaV3_3G046130	6e-19
73- 38:	transcript:AT1G76090.1	CsaV3_3G046140	0
73- 39:	transcript:AT1G76100.2	CsaV3_3G046150	2e-80
## Alignment 74: score=1772.0 e_value=1.9e-138 N=40 1&chr3 plus
74- 0:	transcript:AT1G01120.1	CsaV3_3G007660	0
74- 1:	transcript:AT1G01130.1	CsaV3_3G007670	4e-11
74- 2:	transcript:AT1G01220.7	CsaV3_3G007870	0
74- 3:	transcript:AT1G01225.1	CsaV3_3G007880	1e-34
74- 4:	transcript:AT1G01230.1	CsaV3_3G007890	7e-98
74- 5:	transcript:AT1G01240.5	CsaV3_3G007950	4e-41
74- 6:	transcript:AT1G01260.2	CsaV3_3G007980	0
74- 7:	transcript:AT1G01280.1	CsaV3_3G008000	0
74- 8:	transcript:AT1G01300.1	CsaV3_3G008020	0
74- 9:	transcript:AT1G01340.2	CsaV3_3G008110	0
74- 10:	transcript:AT1G01360.1	CsaV3_3G008140	1e-99
74- 11:	transcript:AT1G01390.2	CsaV3_3G008220	3e-168
74- 12:	transcript:AT1G01440.1	CsaV3_3G008240	9e-107
74- 13:	transcript:AT1G01453.2	CsaV3_3G008390	7e-41
74- 14:	transcript:AT1G01470.1	CsaV3_3G008590	2e-72
74- 15:	transcript:AT1G01490.4	CsaV3_3G008630	3e-48
74- 16:	transcript:AT1G01500.1	CsaV3_3G008640	5e-137
74- 17:	transcript:AT1G01510.1	CsaV3_3G008650	0
74- 18:	transcript:AT1G01520.1	CsaV3_3G008670	7e-95
74- 19:	transcript:AT1G01540.2	CsaV3_3G008720	0
74- 20:	transcript:AT1G01550.1	CsaV3_3G008740	9e-116
74- 21:	transcript:AT1G01660.2	CsaV3_3G008870	2e-32
74- 22:	transcript:AT1G01690.1	CsaV3_3G008890	2e-51
74- 23:	transcript:AT1G01695.1	CsaV3_3G008900	5e-30
74- 24:	transcript:AT1G01710.1	CsaV3_3G008950	0
74- 25:	transcript:AT1G01715.1	CsaV3_3G008970	1e-10
74- 26:	transcript:AT1G01725.1	CsaV3_3G008980	1e-18
74- 27:	transcript:AT1G01750.2	CsaV3_3G009000	6e-78
74- 28:	transcript:AT1G01770.1	CsaV3_3G009060	0
74- 29:	transcript:AT1G01780.1	CsaV3_3G009070	9e-103
74- 30:	transcript:AT1G01790.1	CsaV3_3G009090	0
74- 31:	transcript:AT1G01820.1	CsaV3_3G009270	5e-143
74- 32:	transcript:AT1G01830.2	CsaV3_3G009280	0
74- 33:	transcript:AT1G01860.4	CsaV3_3G009300	1e-144
74- 34:	transcript:AT1G01930.1	CsaV3_3G009540	0
74- 35:	transcript:AT1G01950.3	CsaV3_3G009580	0
74- 36:	transcript:AT1G01960.1	CsaV3_3G009610	0
74- 37:	transcript:AT1G01970.1	CsaV3_3G009620	6e-167
74- 38:	transcript:AT1G02000.1	CsaV3_3G009770	0
74- 39:	transcript:AT1G02020.1	CsaV3_3G009820	0
## Alignment 75: score=970.0 e_value=2.3e-63 N=22 1&chr3 plus
75- 0:	transcript:AT1G19290.1	CsaV3_3G044860	0
75- 1:	transcript:AT1G19300.1	CsaV3_3G044870	0
75- 2:	transcript:AT1G19330.3	CsaV3_3G044890	3e-114
75- 3:	transcript:AT1G19360.2	CsaV3_3G044930	0
75- 4:	transcript:AT1G19400.1	CsaV3_3G045090	4e-105
75- 5:	transcript:AT1G19430.1	CsaV3_3G045110	0
75- 6:	transcript:AT1G19450.1	CsaV3_3G045190	0
75- 7:	transcript:AT1G19480.1	CsaV3_3G045200	2e-148
75- 8:	transcript:AT1G19530.2	CsaV3_3G045320	9e-25
75- 9:	transcript:AT1G19640.1	CsaV3_3G045390	4e-128
75- 10:	transcript:AT1G19660.1	CsaV3_3G045430	2e-165
75- 11:	transcript:AT1G19730.1	CsaV3_3G045510	1e-39
75- 12:	transcript:AT1G19740.1	CsaV3_3G045520	1e-125
75- 13:	transcript:AT1G19790.2	CsaV3_3G045570	1e-54
75- 14:	transcript:AT1G19850.1	CsaV3_3G045690	0
75- 15:	transcript:AT1G19920.1	CsaV3_3G045740	0
75- 16:	transcript:AT1G19940.1	CsaV3_3G045760	0
75- 17:	transcript:AT1G19950.1	CsaV3_3G045780	3e-93
75- 18:	transcript:AT1G19970.1	CsaV3_3G045870	1e-172
75- 19:	transcript:AT1G19980.1	CsaV3_3G045880	8e-66
75- 20:	transcript:AT1G19990.1	CsaV3_3G045900	3e-30
75- 21:	transcript:AT1G20030.2	CsaV3_3G045940	1e-139
## Alignment 76: score=939.0 e_value=1.5e-60 N=21 1&chr3 plus
76- 0:	transcript:AT1G12090.1	CsaV3_3G002950	3e-34
76- 1:	transcript:AT1G12110.1	CsaV3_3G002970	0
76- 2:	transcript:AT1G12130.1	CsaV3_3G003010	1e-176
76- 3:	transcript:AT1G12260.1	CsaV3_3G003050	5e-106
76- 4:	transcript:AT1G12270.1	CsaV3_3G003080	0
76- 5:	transcript:AT1G12310.1	CsaV3_3G003160	5e-90
76- 6:	transcript:AT1G12330.1	CsaV3_3G003230	2e-162
76- 7:	transcript:AT1G12380.1	CsaV3_3G003240	0
76- 8:	transcript:AT1G12390.1	CsaV3_3G003260	2e-71
76- 9:	transcript:AT1G12400.3	CsaV3_3G003270	3e-27
76- 10:	transcript:AT1G12420.1	CsaV3_3G003310	0
76- 11:	transcript:AT1G12450.1	CsaV3_3G003350	3e-124
76- 12:	transcript:AT1G12460.1	CsaV3_3G003360	0
76- 13:	transcript:AT1G12480.1	CsaV3_3G003380	0
76- 14:	transcript:AT1G12500.1	CsaV3_3G003390	0
76- 15:	transcript:AT1G12520.1	CsaV3_3G003410	4e-130
76- 16:	transcript:AT1G12530.1	CsaV3_3G003420	5e-14
76- 17:	transcript:AT1G12560.1	CsaV3_3G003460	1e-126
76- 18:	transcript:AT1G12630.1	CsaV3_3G003710	2e-42
76- 19:	transcript:AT1G12640.1	CsaV3_3G003720	0
76- 20:	transcript:AT1G12710.2	CsaV3_3G003730	9e-109
## Alignment 77: score=860.0 e_value=6.7e-57 N=20 1&chr3 plus
77- 0:	transcript:AT1G62500.1	CsaV3_3G002860	8e-17
77- 1:	transcript:AT1G62510.1	CsaV3_3G002950	6e-36
77- 2:	transcript:AT1G62620.1	CsaV3_3G003010	0
77- 3:	transcript:AT1G62700.1	CsaV3_3G003050	9e-110
77- 4:	transcript:AT1G62730.1	CsaV3_3G003070	2e-164
77- 5:	transcript:AT1G62740.1	CsaV3_3G003080	0
77- 6:	transcript:AT1G62760.1	CsaV3_3G003090	1e-18
77- 7:	transcript:AT1G62790.1	CsaV3_3G003100	2e-21
77- 8:	transcript:AT1G62820.1	CsaV3_3G003160	8e-87
77- 9:	transcript:AT1G62850.3	CsaV3_3G003190	1e-105
77- 10:	transcript:AT1G62870.1	CsaV3_3G003240	0
77- 11:	transcript:AT1G62880.1	CsaV3_3G003260	7e-62
77- 12:	transcript:AT1G62886.1	CsaV3_3G003270	5e-25
77- 13:	transcript:AT1G62950.1	CsaV3_3G003360	0
77- 14:	transcript:AT1G62980.1	CsaV3_3G003460	6e-122
77- 15:	transcript:AT1G63020.2	CsaV3_3G003630	0
77- 16:	transcript:AT1G63050.1	CsaV3_3G003720	0
77- 17:	transcript:AT1G63090.1	CsaV3_3G003730	3e-120
77- 18:	transcript:AT1G63100.2	CsaV3_3G003740	0
77- 19:	transcript:AT1G63140.4	CsaV3_3G004000	1e-89
## Alignment 78: score=616.0 e_value=1.8e-29 N=13 1&chr3 plus
78- 0:	transcript:AT1G32130.1	CsaV3_3G048800	0
78- 1:	transcript:AT1G32150.1	CsaV3_3G048810	8e-146
78- 2:	transcript:AT1G32160.1	CsaV3_3G048820	2e-162
78- 3:	transcript:AT1G32170.1	CsaV3_3G048830	9e-172
78- 4:	transcript:AT1G32200.1	CsaV3_3G048840	0
78- 5:	transcript:AT1G32220.1	CsaV3_3G048850	3e-145
78- 6:	transcript:AT1G32230.1	CsaV3_3G048860	4e-99
78- 7:	transcript:AT1G32240.1	CsaV3_3G048880	1e-88
78- 8:	transcript:AT1G32260.1	CsaV3_3G048910	2e-43
78- 9:	transcript:AT1G32310.1	CsaV3_3G048930	5e-13
78- 10:	transcript:AT1G32340.1	CsaV3_3G048940	0
78- 11:	transcript:AT1G32360.1	CsaV3_3G049030	3e-122
78- 12:	transcript:AT1G32361.1	CsaV3_3G049040	1e-29
## Alignment 79: score=518.0 e_value=3.2e-28 N=12 1&chr3 plus
79- 0:	transcript:AT1G31812.1	CsaV3_3G001010	6e-44
79- 1:	transcript:AT1G31880.2	CsaV3_3G001100	2e-158
79- 2:	transcript:AT1G32060.1	CsaV3_3G001220	0
79- 3:	transcript:AT1G32150.1	CsaV3_3G001310	3e-152
79- 4:	transcript:AT1G32190.1	CsaV3_3G001320	5e-162
79- 5:	transcript:AT1G32210.1	CsaV3_3G001340	3e-72
79- 6:	transcript:AT1G32230.1	CsaV3_3G001370	1e-130
79- 7:	transcript:AT1G32240.1	CsaV3_3G001390	2e-72
79- 8:	transcript:AT1G32250.1	CsaV3_3G001430	5e-89
79- 9:	transcript:AT1G32260.1	CsaV3_3G001460	4e-65
79- 10:	transcript:AT1G32270.1	CsaV3_3G001490	2e-62
79- 11:	transcript:AT1G32330.1	CsaV3_3G001500	8e-172
## Alignment 80: score=479.0 e_value=2.8e-20 N=10 1&chr3 plus
80- 0:	transcript:AT1G52855.1	CsaV3_3G006060	2e-24
80- 1:	transcript:AT1G52870.2	CsaV3_3G006080	6e-167
80- 2:	transcript:AT1G52880.1	CsaV3_3G006090	2e-103
80- 3:	transcript:AT1G52890.1	CsaV3_3G006120	4e-114
80- 4:	transcript:AT1G52900.1	CsaV3_3G006150	1e-62
80- 5:	transcript:AT1G52910.1	CsaV3_3G006180	1e-77
80- 6:	transcript:AT1G52990.1	CsaV3_3G006270	7e-18
80- 7:	transcript:AT1G53000.2	CsaV3_3G006290	0
80- 8:	transcript:AT1G53010.1	CsaV3_3G006300	6e-13
80- 9:	transcript:AT1G53030.1	CsaV3_3G006320	1e-24
## Alignment 81: score=424.0 e_value=1.1e-19 N=10 1&chr3 plus
81- 0:	transcript:AT1G79750.1	CsaV3_3G023610	0
81- 1:	transcript:AT1G79760.2	CsaV3_3G023650	1e-55
81- 2:	transcript:AT1G79810.1	CsaV3_3G023830	5e-180
81- 3:	transcript:AT1G79820.2	CsaV3_3G024840	0
81- 4:	transcript:AT1G79840.2	CsaV3_3G024970	0
81- 5:	transcript:AT1G79860.1	CsaV3_3G025010	0
81- 6:	transcript:AT1G79900.1	CsaV3_3G025070	3e-141
81- 7:	transcript:AT1G79915.1	CsaV3_3G025130	1e-105
81- 8:	transcript:AT1G79970.1	CsaV3_3G025160	6e-16
81- 9:	transcript:AT1G79990.1	CsaV3_3G026240	0
## Alignment 82: score=413.0 e_value=6.8e-18 N=9 1&chr3 plus
82- 0:	transcript:AT1G09880.3	CsaV3_3G048100	0
82- 1:	transcript:AT1G09920.1	CsaV3_3G048130	9e-94
82- 2:	transcript:AT1G09930.1	CsaV3_3G048180	0
82- 3:	transcript:AT1G09932.1	CsaV3_3G048220	5e-65
82- 4:	transcript:AT1G09970.2	CsaV3_3G048320	0
82- 5:	transcript:AT1G10010.2	CsaV3_3G048350	0
82- 6:	transcript:AT1G10020.1	CsaV3_3G048370	0
82- 7:	transcript:AT1G10030.1	CsaV3_3G048380	3e-75
82- 8:	transcript:AT1G10040.1	CsaV3_3G048390	5e-140
## Alignment 83: score=400.0 e_value=4.1e-19 N=10 1&chr3 plus
83- 0:	transcript:AT1G03080.3	CsaV3_3G013000	0
83- 1:	transcript:AT1G03103.1	CsaV3_3G013120	1e-31
83- 2:	transcript:AT1G03120.1	CsaV3_3G013280	4e-34
83- 3:	transcript:AT1G03130.1	CsaV3_3G013420	9e-104
83- 4:	transcript:AT1G03170.1	CsaV3_3G013540	1e-14
83- 5:	transcript:AT1G03220.1	CsaV3_3G013660	0
83- 6:	transcript:AT1G03260.1	CsaV3_3G013740	3e-115
83- 7:	transcript:AT1G03350.1	CsaV3_3G013870	4e-66
83- 8:	transcript:AT1G03365.1	CsaV3_3G013920	2e-155
83- 9:	transcript:AT1G03430.2	CsaV3_3G014010	9e-35
## Alignment 84: score=380.0 e_value=1.8e-16 N=9 1&chr3 plus
84- 0:	transcript:AT1G48000.1	CsaV3_3G015330	7e-81
84- 1:	transcript:AT1G48030.2	CsaV3_3G015360	0
84- 2:	transcript:AT1G48090.2	CsaV3_3G015400	0
84- 3:	transcript:AT1G48130.1	CsaV3_3G015450	2e-109
84- 4:	transcript:AT1G48160.1	CsaV3_3G015480	3e-65
84- 5:	transcript:AT1G48230.1	CsaV3_3G015490	0
84- 6:	transcript:AT1G48280.1	CsaV3_3G015570	2e-129
84- 7:	transcript:AT1G48320.1	CsaV3_3G015650	4e-66
84- 8:	transcript:AT1G48350.1	CsaV3_3G015690	2e-76
## Alignment 85: score=368.0 e_value=5.3e-15 N=8 1&chr3 plus
85- 0:	transcript:AT1G22280.3	CsaV3_3G047510	9e-157
85- 1:	transcript:AT1G22290.2	CsaV3_3G047520	7e-53
85- 2:	transcript:AT1G22330.1	CsaV3_3G047560	1e-59
85- 3:	transcript:AT1G22340.1	CsaV3_3G047570	0
85- 4:	transcript:AT1G22460.1	CsaV3_3G047660	0
85- 5:	transcript:AT1G22470.1	CsaV3_3G047680	1e-06
85- 6:	transcript:AT1G22480.1	CsaV3_3G047750	1e-36
85- 7:	transcript:AT1G22500.1	CsaV3_3G047780	2e-60
## Alignment 86: score=363.0 e_value=4.4e-14 N=8 1&chr3 plus
86- 0:	transcript:AT1G03990.1	CsaV3_3G028130	0
86- 1:	transcript:AT1G04010.1	CsaV3_3G028180	0
86- 2:	transcript:AT1G04020.2	CsaV3_3G028200	3e-144
86- 3:	transcript:AT1G04030.2	CsaV3_3G028230	7e-47
86- 4:	transcript:AT1G04100.1	CsaV3_3G028380	9e-40
86- 5:	transcript:AT1G04110.1	CsaV3_3G028410	0
86- 6:	transcript:AT1G04130.1	CsaV3_3G028470	7e-178
86- 7:	transcript:AT1G04180.1	CsaV3_3G028570	0
## Alignment 87: score=347.0 e_value=4.4e-15 N=8 1&chr3 plus
87- 0:	transcript:AT1G70280.2	CsaV3_3G042190	2e-122
87- 1:	transcript:AT1G70300.1	CsaV3_3G042200	0
87- 2:	transcript:AT1G70410.2	CsaV3_3G042440	1e-106
87- 3:	transcript:AT1G70420.1	CsaV3_3G042470	5e-22
87- 4:	transcript:AT1G70490.3	CsaV3_3G042530	9e-44
87- 5:	transcript:AT1G70500.1	CsaV3_3G042590	1e-108
87- 6:	transcript:AT1G70505.1	CsaV3_3G042640	3e-46
87- 7:	transcript:AT1G70520.1	CsaV3_3G042660	3e-168
## Alignment 88: score=346.0 e_value=9.4e-17 N=9 1&chr3 plus
88- 0:	transcript:AT1G50570.1	CsaV3_3G004440	7e-120
88- 1:	transcript:AT1G50590.1	CsaV3_3G004480	1e-138
88- 2:	transcript:AT1G50620.1	CsaV3_3G004720	1e-81
88- 3:	transcript:AT1G50640.1	CsaV3_3G004830	6e-51
88- 4:	transcript:AT1G50660.1	CsaV3_3G005040	0
88- 5:	transcript:AT1G50700.2	CsaV3_3G005100	0
88- 6:	transcript:AT1G50840.2	CsaV3_3G005270	0
88- 7:	transcript:AT1G50900.1	CsaV3_3G005280	4e-74
88- 8:	transcript:AT1G50960.1	CsaV3_3G005490	2e-92
## Alignment 89: score=339.0 e_value=1.1e-10 N=7 1&chr3 plus
89- 0:	transcript:AT1G78200.1	CsaV3_3G047510	8e-134
89- 1:	transcript:AT1G78220.1	CsaV3_3G047520	2e-74
89- 2:	transcript:AT1G78230.1	CsaV3_3G047530	4e-165
89- 3:	transcript:AT1G78240.1	CsaV3_3G047550	0
89- 4:	transcript:AT1G78260.1	CsaV3_3G047560	9e-50
89- 5:	transcript:AT1G78270.1	CsaV3_3G047570	0
89- 6:	transcript:AT1G78310.1	CsaV3_3G047610	7e-64
## Alignment 90: score=333.0 e_value=2.6e-14 N=8 1&chr3 plus
90- 0:	transcript:AT1G17470.1	CsaV3_3G043530	0
90- 1:	transcript:AT1G17520.2	CsaV3_3G043700	1e-72
90- 2:	transcript:AT1G17545.1	CsaV3_3G043720	4e-17
90- 3:	transcript:AT1G17650.1	CsaV3_3G043770	0
90- 4:	transcript:AT1G17680.2	CsaV3_3G043790	0
90- 5:	transcript:AT1G17700.1	CsaV3_3G043950	6e-45
90- 6:	transcript:AT1G17720.1	CsaV3_3G043980	0
90- 7:	transcript:AT1G17730.1	CsaV3_3G044060	2e-131
## Alignment 91: score=328.0 e_value=3.7e-15 N=8 1&chr3 plus
91- 0:	transcript:AT1G72660.1	CsaV3_3G043530	0
91- 1:	transcript:AT1G72710.1	CsaV3_3G043690	0
91- 2:	transcript:AT1G72730.1	CsaV3_3G043700	0
91- 3:	transcript:AT1G72770.3	CsaV3_3G043720	0
91- 4:	transcript:AT1G72790.1	CsaV3_3G043730	1e-08
91- 5:	transcript:AT1G72880.1	CsaV3_3G043750	0
91- 6:	transcript:AT1G72970.1	CsaV3_3G043880	0
91- 7:	transcript:AT1G73030.1	CsaV3_3G044060	7e-120
## Alignment 92: score=325.0 e_value=2.5e-11 N=7 1&chr3 plus
92- 0:	transcript:AT1G20110.1	CsaV3_3G046000	0
92- 1:	transcript:AT1G20150.1	CsaV3_3G046020	0
92- 2:	transcript:AT1G20220.1	CsaV3_3G046070	4e-76
92- 3:	transcript:AT1G20300.1	CsaV3_3G046110	0
92- 4:	transcript:AT1G20310.1	CsaV3_3G046130	2e-17
92- 5:	transcript:AT1G20330.1	CsaV3_3G046140	0
92- 6:	transcript:AT1G20340.1	CsaV3_3G046150	5e-79
## Alignment 93: score=294.0 e_value=2e-15 N=7 1&chr3 plus
93- 0:	transcript:AT1G52140.1	CsaV3_3G023740	1e-40
93- 1:	transcript:AT1G52230.1	CsaV3_3G025000	2e-78
93- 2:	transcript:AT1G52240.1	CsaV3_3G025010	0
93- 3:	transcript:AT1G52260.1	CsaV3_3G025020	0
93- 4:	transcript:AT1G52320.2	CsaV3_3G025110	0
93- 5:	transcript:AT1G52360.2	CsaV3_3G026240	0
93- 6:	transcript:AT1G52420.1	CsaV3_3G026250	0
## Alignment 94: score=290.0 e_value=6.5e-11 N=7 1&chr3 plus
94- 0:	transcript:AT1G04480.1	CsaV3_3G028280	8e-97
94- 1:	transcript:AT1G04520.1	CsaV3_3G028350	3e-104
94- 2:	transcript:AT1G04550.2	CsaV3_3G028380	6e-46
94- 3:	transcript:AT1G04610.1	CsaV3_3G028570	0
94- 4:	transcript:AT1G04680.1	CsaV3_3G028700	0
94- 5:	transcript:AT1G04710.1	CsaV3_3G028760	0
94- 6:	transcript:AT1G04750.1	CsaV3_3G028850	5e-130
## Alignment 95: score=283.0 e_value=7.9e-10 N=6 1&chr3 plus
95- 0:	transcript:AT1G55110.3	CsaV3_3G043830	2e-128
95- 1:	transcript:AT1G55140.1	CsaV3_3G043900	2e-96
95- 2:	transcript:AT1G55150.2	CsaV3_3G043910	0
95- 3:	transcript:AT1G55180.1	CsaV3_3G043940	0
95- 4:	transcript:AT1G55190.1	CsaV3_3G043950	4e-65
95- 5:	transcript:AT1G55200.3	CsaV3_3G043960	0
## Alignment 96: score=280.0 e_value=1.9e-08 N=6 1&chr3 plus
96- 0:	transcript:AT1G51690.5	CsaV3_3G043980	0
96- 1:	transcript:AT1G51700.1	CsaV3_3G043990	2e-45
96- 2:	transcript:AT1G51745.1	CsaV3_3G044030	7e-82
96- 3:	transcript:AT1G51760.1	CsaV3_3G044080	0
96- 4:	transcript:AT1G51770.1	CsaV3_3G044090	2e-169
96- 5:	transcript:AT1G51790.2	CsaV3_3G044160	0
## Alignment 97: score=266.0 e_value=2e-10 N=7 1&chr3 plus
97- 0:	transcript:AT1G62700.1	CsaV3_3G016170	1e-121
97- 1:	transcript:AT1G62770.1	CsaV3_3G016210	8e-35
97- 2:	transcript:AT1G62840.1	CsaV3_3G016310	9e-13
97- 3:	transcript:AT1G62960.1	CsaV3_3G016420	0
97- 4:	transcript:AT1G62975.1	CsaV3_3G016560	1e-23
97- 5:	transcript:AT1G63030.1	CsaV3_3G016760	2e-59
97- 6:	transcript:AT1G63120.1	CsaV3_3G016900	4e-150
## Alignment 98: score=1622.0 e_value=7.7e-120 N=36 1&chr3 minus
98- 0:	transcript:AT1G04200.1	CsaV3_3G012900	0
98- 1:	transcript:AT1G04210.1	CsaV3_3G012850	0
98- 2:	transcript:AT1G04220.1	CsaV3_3G012730	0
98- 3:	transcript:AT1G04230.1	CsaV3_3G012680	2e-127
98- 4:	transcript:AT1G04240.2	CsaV3_3G012660	2e-75
98- 5:	transcript:AT1G04250.1	CsaV3_3G012650	5e-104
98- 6:	transcript:AT1G04260.1	CsaV3_3G012630	7e-46
98- 7:	transcript:AT1G04270.1	CsaV3_3G012600	3e-92
98- 8:	transcript:AT1G04280.1	CsaV3_3G012590	0
98- 9:	transcript:AT1G04300.3	CsaV3_3G012500	0
98- 10:	transcript:AT1G04310.1	CsaV3_3G012390	0
98- 11:	transcript:AT1G04330.1	CsaV3_3G012380	4e-13
98- 12:	transcript:AT1G04340.1	CsaV3_3G012310	3e-13
98- 13:	transcript:AT1G04350.1	CsaV3_3G012230	4e-144
98- 14:	transcript:AT1G04360.1	CsaV3_3G012200	5e-45
98- 15:	transcript:AT1G04370.1	CsaV3_3G012180	4e-30
98- 16:	transcript:AT1G04440.1	CsaV3_3G012010	0
98- 17:	transcript:AT1G04450.1	CsaV3_3G011950	9e-23
98- 18:	transcript:AT1G04470.1	CsaV3_3G011810	0
98- 19:	transcript:AT1G04490.1	CsaV3_3G011760	3e-56
98- 20:	transcript:AT1G04510.2	CsaV3_3G011740	0
98- 21:	transcript:AT1G04520.1	CsaV3_3G011720	6e-142
98- 22:	transcript:AT1G04530.1	CsaV3_3G011640	6e-44
98- 23:	transcript:AT1G04550.2	CsaV3_3G011620	3e-64
98- 24:	transcript:AT1G04570.1	CsaV3_3G011560	0
98- 25:	transcript:AT1G04600.1	CsaV3_3G011500	0
98- 26:	transcript:AT1G04610.1	CsaV3_3G011490	0
98- 27:	transcript:AT1G04620.1	CsaV3_3G011480	0
98- 28:	transcript:AT1G04650.1	CsaV3_3G011330	0
98- 29:	transcript:AT1G04680.1	CsaV3_3G011280	0
98- 30:	transcript:AT1G04690.1	CsaV3_3G011260	0
98- 31:	transcript:AT1G04700.1	CsaV3_3G011250	0
98- 32:	transcript:AT1G04710.1	CsaV3_3G011240	0
98- 33:	transcript:AT1G04750.1	CsaV3_3G011160	5e-140
98- 34:	transcript:AT1G04890.1	CsaV3_3G010930	3e-28
98- 35:	transcript:AT1G04910.1	CsaV3_3G010900	0
## Alignment 99: score=616.0 e_value=1.1e-33 N=14 1&chr3 minus
99- 0:	transcript:AT1G53730.2	CsaV3_3G031130	0
99- 1:	transcript:AT1G53770.2	CsaV3_3G031120	0
99- 2:	transcript:AT1G53800.2	CsaV3_3G031100	2e-144
99- 3:	transcript:AT1G53820.1	CsaV3_3G031070	3e-56
99- 4:	transcript:AT1G53830.1	CsaV3_3G031040	0
99- 5:	transcript:AT1G53840.1	CsaV3_3G031020	0
99- 6:	transcript:AT1G53860.1	CsaV3_3G031000	3e-83
99- 7:	transcript:AT1G53910.2	CsaV3_3G030950	5e-87
99- 8:	transcript:AT1G53970.1	CsaV3_3G030930	1e-26
99- 9:	transcript:AT1G53990.1	CsaV3_3G030920	7e-94
99- 10:	transcript:AT1G54080.2	CsaV3_3G030840	0
99- 11:	transcript:AT1G54090.1	CsaV3_3G030800	0
99- 12:	transcript:AT1G54095.1	CsaV3_3G030720	7e-24
99- 13:	transcript:AT1G54120.1	CsaV3_3G030710	2e-12
## Alignment 100: score=545.0 e_value=1.4e-27 N=12 1&chr3 minus
100- 0:	transcript:AT1G32370.2	CsaV3_3G049460	5e-41
100- 1:	transcript:AT1G32380.1	CsaV3_3G049440	2e-148
100- 2:	transcript:AT1G32450.1	CsaV3_3G049430	0
100- 3:	transcript:AT1G32470.1	CsaV3_3G049390	9e-100
100- 4:	transcript:AT1G32500.1	CsaV3_3G049370	0
100- 5:	transcript:AT1G32510.1	CsaV3_3G049360	2e-84
100- 6:	transcript:AT1G32540.1	CsaV3_3G049320	2e-77
100- 7:	transcript:AT1G32550.2	CsaV3_3G049310	3e-83
100- 8:	transcript:AT1G32585.1	CsaV3_3G049180	2e-07
100- 9:	transcript:AT1G32630.1	CsaV3_3G049170	2e-07
100- 10:	transcript:AT1G32640.1	CsaV3_3G049150	0
100- 11:	transcript:AT1G32700.1	CsaV3_3G049080	4e-106
## Alignment 101: score=453.0 e_value=1.6e-22 N=10 1&chr3 minus
101- 0:	transcript:AT1G32410.5	CsaV3_3G002050	4e-68
101- 1:	transcript:AT1G32450.1	CsaV3_3G001980	0
101- 2:	transcript:AT1G32520.1	CsaV3_3G001880	3e-110
101- 3:	transcript:AT1G32530.1	CsaV3_3G001870	0
101- 4:	transcript:AT1G32540.1	CsaV3_3G001860	3e-50
101- 5:	transcript:AT1G32560.1	CsaV3_3G001850	4e-22
101- 6:	transcript:AT1G32610.2	CsaV3_3G001730	2e-52
101- 7:	transcript:AT1G32640.1	CsaV3_3G001710	0
101- 8:	transcript:AT1G32690.1	CsaV3_3G001600	1e-36
101- 9:	transcript:AT1G32700.1	CsaV3_3G001590	6e-104
## Alignment 102: score=438.0 e_value=3.6e-20 N=10 1&chr3 minus
102- 0:	transcript:AT1G72190.1	CsaV3_3G031190	3e-28
102- 1:	transcript:AT1G72310.1	CsaV3_3G031070	7e-59
102- 2:	transcript:AT1G72330.3	CsaV3_3G031010	0
102- 3:	transcript:AT1G72360.2	CsaV3_3G030950	6e-47
102- 4:	transcript:AT1G72370.1	CsaV3_3G030910	4e-146
102- 5:	transcript:AT1G72430.1	CsaV3_3G030900	3e-21
102- 6:	transcript:AT1G72450.1	CsaV3_3G030830	9e-24
102- 7:	transcript:AT1G72470.1	CsaV3_3G030800	0
102- 8:	transcript:AT1G72490.3	CsaV3_3G030780	3e-17
102- 9:	transcript:AT1G72510.1	CsaV3_3G030720	7e-46
## Alignment 103: score=394.0 e_value=1.9e-16 N=9 1&chr3 minus
103- 0:	transcript:AT1G03930.1	CsaV3_3G012010	0
103- 1:	transcript:AT1G03982.1	CsaV3_3G011950	2e-12
103- 2:	transcript:AT1G03990.1	CsaV3_3G011920	0
103- 3:	transcript:AT1G04000.1	CsaV3_3G011900	5e-17
103- 4:	transcript:AT1G04040.1	CsaV3_3G011770	5e-94
103- 5:	transcript:AT1G04070.1	CsaV3_3G011700	5e-24
103- 6:	transcript:AT1G04100.1	CsaV3_3G011620	6e-45
103- 7:	transcript:AT1G04160.1	CsaV3_3G011500	0
103- 8:	transcript:AT1G04180.1	CsaV3_3G011490	0
## Alignment 104: score=356.0 e_value=1.9e-13 N=8 1&chr3 minus
104- 0:	transcript:AT1G17230.2	CsaV3_3G031210	0
104- 1:	transcript:AT1G17270.2	CsaV3_3G031120	0
104- 2:	transcript:AT1G17280.4	CsaV3_3G031050	3e-129
104- 3:	transcript:AT1G17290.1	CsaV3_3G031010	0
104- 4:	transcript:AT1G17345.1	CsaV3_3G030900	2e-20
104- 5:	transcript:AT1G17370.1	CsaV3_3G030840	0
104- 6:	transcript:AT1G17380.1	CsaV3_3G030830	8e-25
104- 7:	transcript:AT1G17400.1	CsaV3_3G030780	5e-18
## Alignment 105: score=302.0 e_value=2.8e-11 N=7 1&chr3 minus
105- 0:	transcript:AT1G49670.2	CsaV3_3G018640	0
105- 1:	transcript:AT1G49710.1	CsaV3_3G018500	0
105- 2:	transcript:AT1G49730.1	CsaV3_3G018490	0
105- 3:	transcript:AT1G49740.1	CsaV3_3G018470	0
105- 4:	transcript:AT1G49760.1	CsaV3_3G018370	0
105- 5:	transcript:AT1G49810.1	CsaV3_3G018250	8e-120
105- 6:	transcript:AT1G49820.1	CsaV3_3G018170	0
## Alignment 106: score=287.0 e_value=2.2e-08 N=6 1&chr3 minus
106- 0:	transcript:AT1G19830.1	CsaV3_3G045730	2e-28
106- 1:	transcript:AT1G19835.4	CsaV3_3G045720	0
106- 2:	transcript:AT1G19840.1	CsaV3_3G045710	3e-69
106- 3:	transcript:AT1G19870.1	CsaV3_3G045640	1e-80
106- 4:	transcript:AT1G19880.1	CsaV3_3G045630	0
106- 5:	transcript:AT1G19900.1	CsaV3_3G045610	0
## Alignment 107: score=274.0 e_value=1.4e-08 N=6 1&chr3 minus
107- 0:	transcript:AT1G05370.1	CsaV3_3G013370	0
107- 1:	transcript:AT1G05410.1	CsaV3_3G013260	3e-139
107- 2:	transcript:AT1G05430.1	CsaV3_3G013230	6e-30
107- 3:	transcript:AT1G05440.1	CsaV3_3G013190	9e-101
107- 4:	transcript:AT1G05450.2	CsaV3_3G013110	3e-41
107- 5:	transcript:AT1G05470.1	CsaV3_3G013080	0
## Alignment 108: score=268.0 e_value=8e-12 N=7 1&chr3 minus
108- 0:	transcript:AT1G67070.2	CsaV3_3G020950	5e-180
108- 1:	transcript:AT1G67080.1	CsaV3_3G020700	2e-85
108- 2:	transcript:AT1G67100.1	CsaV3_3G020650	1e-83
108- 3:	transcript:AT1G67110.1	CsaV3_3G020640	0
108- 4:	transcript:AT1G67180.2	CsaV3_3G020510	4e-114
108- 5:	transcript:AT1G67260.1	CsaV3_3G020440	3e-30
108- 6:	transcript:AT1G67300.2	CsaV3_3G020210	2e-125
## Alignment 109: score=1523.0 e_value=9.3e-108 N=33 1&chr4 plus
109- 0:	transcript:AT1G20370.1	CsaV3_4G037020	0
109- 1:	transcript:AT1G20380.1	CsaV3_4G037050	0
109- 2:	transcript:AT1G20410.1	CsaV3_4G037060	1e-178
109- 3:	transcript:AT1G20430.1	CsaV3_4G037080	1e-34
109- 4:	transcript:AT1G20480.1	CsaV3_4G037110	0
109- 5:	transcript:AT1G20550.1	CsaV3_4G037180	0
109- 6:	transcript:AT1G20560.1	CsaV3_4G037190	0
109- 7:	transcript:AT1G20575.1	CsaV3_4G037210	7e-157
109- 8:	transcript:AT1G20580.1	CsaV3_4G037220	1e-72
109- 9:	transcript:AT1G20590.1	CsaV3_4G037240	1e-98
109- 10:	transcript:AT1G20620.6	CsaV3_4G037250	0
109- 11:	transcript:AT1G20640.1	CsaV3_4G037270	0
109- 12:	transcript:AT1G20650.1	CsaV3_4G037300	0
109- 13:	transcript:AT1G20670.1	CsaV3_4G037340	2e-121
109- 14:	transcript:AT1G20696.2	CsaV3_4G037350	5e-47
109- 15:	transcript:AT1G20700.1	CsaV3_4G037370	6e-45
109- 16:	transcript:AT1G20720.2	CsaV3_4G037380	0
109- 17:	transcript:AT1G20760.1	CsaV3_4G037410	0
109- 18:	transcript:AT1G20770.1	CsaV3_4G037430	1e-53
109- 19:	transcript:AT1G20810.1	CsaV3_4G037510	7e-97
109- 20:	transcript:AT1G20823.1	CsaV3_4G037520	3e-72
109- 21:	transcript:AT1G20830.1	CsaV3_4G037540	2e-124
109- 22:	transcript:AT1G20850.1	CsaV3_4G037590	0
109- 23:	transcript:AT1G20860.2	CsaV3_4G037610	0
109- 24:	transcript:AT1G20925.1	CsaV3_4G037660	1e-135
109- 25:	transcript:AT1G20950.1	CsaV3_4G037690	0
109- 26:	transcript:AT1G20970.1	CsaV3_4G037750	2e-145
109- 27:	transcript:AT1G20980.1	CsaV3_4G037760	0
109- 28:	transcript:AT1G20990.1	CsaV3_4G037770	2e-97
109- 29:	transcript:AT1G21010.1	CsaV3_4G037790	1e-45
109- 30:	transcript:AT1G21070.1	CsaV3_4G037820	0
109- 31:	transcript:AT1G21080.3	CsaV3_4G037840	0
109- 32:	transcript:AT1G21160.1	CsaV3_4G037980	2e-29
## Alignment 110: score=1278.0 e_value=1.4e-85 N=28 1&chr4 plus
110- 0:	transcript:AT1G76110.1	CsaV3_4G037000	1e-135
110- 1:	transcript:AT1G76120.1	CsaV3_4G037020	0
110- 2:	transcript:AT1G76130.1	CsaV3_4G037030	0
110- 3:	transcript:AT1G76140.1	CsaV3_4G037050	0
110- 4:	transcript:AT1G76160.1	CsaV3_4G037070	0
110- 5:	transcript:AT1G76200.1	CsaV3_4G037120	7e-30
110- 6:	transcript:AT1G76240.1	CsaV3_4G037150	3e-87
110- 7:	transcript:AT1G76250.1	CsaV3_4G037170	1e-177
110- 8:	transcript:AT1G76270.1	CsaV3_4G037180	0
110- 9:	transcript:AT1G76290.1	CsaV3_4G037190	0
110- 10:	transcript:AT1G76300.1	CsaV3_4G037220	1e-71
110- 11:	transcript:AT1G76310.3	CsaV3_4G037240	0
110- 12:	transcript:AT1G76350.2	CsaV3_4G037270	0
110- 13:	transcript:AT1G76370.1	CsaV3_4G037300	1e-162
110- 14:	transcript:AT1G76380.2	CsaV3_4G037340	5e-107
110- 15:	transcript:AT1G76410.1	CsaV3_4G037520	2e-70
110- 16:	transcript:AT1G76420.1	CsaV3_4G037580	4e-105
110- 17:	transcript:AT1G76430.1	CsaV3_4G037610	0
110- 18:	transcript:AT1G76520.2	CsaV3_4G037660	2e-137
110- 19:	transcript:AT1G76550.1	CsaV3_4G037690	0
110- 20:	transcript:AT1G76570.1	CsaV3_4G037730	6e-26
110- 21:	transcript:AT1G76580.1	CsaV3_4G037760	0
110- 22:	transcript:AT1G76600.1	CsaV3_4G037790	6e-48
110- 23:	transcript:AT1G76630.2	CsaV3_4G037800	0
110- 24:	transcript:AT1G76660.1	CsaV3_4G037810	1e-167
110- 25:	transcript:AT1G76670.2	CsaV3_4G037820	0
110- 26:	transcript:AT1G76700.1	CsaV3_4G037840	0
110- 27:	transcript:AT1G76720.2	CsaV3_4G037980	9e-26
## Alignment 111: score=1174.0 e_value=7.7e-78 N=26 1&chr4 plus
111- 0:	transcript:AT1G63830.1	CsaV3_4G005830	1e-135
111- 1:	transcript:AT1G63930.1	CsaV3_4G006070	0
111- 2:	transcript:AT1G63950.2	CsaV3_4G006080	1e-13
111- 3:	transcript:AT1G63970.1	CsaV3_4G006100	2e-114
111- 4:	transcript:AT1G64000.1	CsaV3_4G006120	5e-53
111- 5:	transcript:AT1G64050.1	CsaV3_4G006140	8e-72
111- 6:	transcript:AT1G64060.1	CsaV3_4G006160	0
111- 7:	transcript:AT1G64080.1	CsaV3_4G006180	6e-68
111- 8:	transcript:AT1G64110.4	CsaV3_4G006190	0
111- 9:	transcript:AT1G64160.1	CsaV3_4G006220	3e-56
111- 10:	transcript:AT1G64170.1	CsaV3_4G006260	0
111- 11:	transcript:AT1G64190.1	CsaV3_4G006330	0
111- 12:	transcript:AT1G64320.2	CsaV3_4G006410	1e-44
111- 13:	transcript:AT1G64340.1	CsaV3_4G006460	6e-23
111- 14:	transcript:AT1G64350.1	CsaV3_4G006470	1e-150
111- 15:	transcript:AT1G64380.1	CsaV3_4G006510	2e-66
111- 16:	transcript:AT1G64385.2	CsaV3_4G006520	1e-66
111- 17:	transcript:AT1G64390.1	CsaV3_4G006540	0
111- 18:	transcript:AT1G64400.1	CsaV3_4G006560	0
111- 19:	transcript:AT1G64405.1	CsaV3_4G006590	6e-07
111- 20:	transcript:AT1G64430.2	CsaV3_4G006650	0
111- 21:	transcript:AT1G64440.1	CsaV3_4G006660	0
111- 22:	transcript:AT1G64450.1	CsaV3_4G006680	3e-51
111- 23:	transcript:AT1G64490.1	CsaV3_4G006740	2e-11
111- 24:	transcript:AT1G64520.1	CsaV3_4G006830	4e-154
111- 25:	transcript:AT1G64530.1	CsaV3_4G006840	0
## Alignment 112: score=916.0 e_value=2.6e-53 N=20 1&chr4 plus
112- 0:	transcript:AT1G77290.3	CsaV3_4G028000	3e-139
112- 1:	transcript:AT1G77320.3	CsaV3_4G028020	1e-84
112- 2:	transcript:AT1G77330.1	CsaV3_4G028040	1e-171
112- 3:	transcript:AT1G77380.1	CsaV3_4G028060	0
112- 4:	transcript:AT1G77400.1	CsaV3_4G028070	9e-15
112- 5:	transcript:AT1G77450.1	CsaV3_4G028100	4e-105
112- 6:	transcript:AT1G77460.2	CsaV3_4G028120	0
112- 7:	transcript:AT1G77480.1	CsaV3_4G028130	2e-140
112- 8:	transcript:AT1G77500.1	CsaV3_4G028160	0
112- 9:	transcript:AT1G77510.1	CsaV3_4G028170	4e-156
112- 10:	transcript:AT1G77590.1	CsaV3_4G028240	0
112- 11:	transcript:AT1G77610.1	CsaV3_4G028310	0
112- 12:	transcript:AT1G77620.1	CsaV3_4G028330	9e-172
112- 13:	transcript:AT1G77640.1	CsaV3_4G028360	1e-30
112- 14:	transcript:AT1G77660.1	CsaV3_4G028400	2e-154
112- 15:	transcript:AT1G77670.1	CsaV3_4G028410	0
112- 16:	transcript:AT1G77740.1	CsaV3_4G028490	0
112- 17:	transcript:AT1G77760.1	CsaV3_4G028560	0
112- 18:	transcript:AT1G77780.1	CsaV3_4G028600	7e-100
112- 19:	transcript:AT1G77810.1	CsaV3_4G028630	0
## Alignment 113: score=715.0 e_value=7.9e-41 N=16 1&chr4 plus
113- 0:	transcript:AT1G21690.3	CsaV3_4G028050	0
113- 1:	transcript:AT1G21700.1	CsaV3_4G028080	0
113- 2:	transcript:AT1G21722.1	CsaV3_4G028090	4e-42
113- 3:	transcript:AT1G21740.1	CsaV3_4G028160	0
113- 4:	transcript:AT1G21750.1	CsaV3_4G028170	1e-164
113- 5:	transcript:AT1G21760.2	CsaV3_4G028200	0
113- 6:	transcript:AT1G21770.1	CsaV3_4G028290	1e-48
113- 7:	transcript:AT1G21870.1	CsaV3_4G028310	0
113- 8:	transcript:AT1G21890.1	CsaV3_4G028340	7e-165
113- 9:	transcript:AT1G21910.1	CsaV3_4G028360	2e-41
113- 10:	transcript:AT1G21920.1	CsaV3_4G028400	3e-159
113- 11:	transcript:AT1G21930.1	CsaV3_4G028420	9e-33
113- 12:	transcript:AT1G21980.1	CsaV3_4G028490	0
113- 13:	transcript:AT1G22015.1	CsaV3_4G028630	0
113- 14:	transcript:AT1G22020.1	CsaV3_4G028640	0
113- 15:	transcript:AT1G22150.1	CsaV3_4G028730	0
## Alignment 114: score=441.0 e_value=5.3e-22 N=10 1&chr4 plus
114- 0:	transcript:AT1G78520.1	CsaV3_4G032700	4e-44
114- 1:	transcript:AT1G78530.1	CsaV3_4G032720	0
114- 2:	transcript:AT1G78540.2	CsaV3_4G032730	0
114- 3:	transcript:AT1G78550.1	CsaV3_4G032760	3e-126
114- 4:	transcript:AT1G78560.1	CsaV3_4G032780	0
114- 5:	transcript:AT1G78580.3	CsaV3_4G032820	0
114- 6:	transcript:AT1G78630.1	CsaV3_4G032830	6e-121
114- 7:	transcript:AT1G78720.1	CsaV3_4G032990	0
114- 8:	transcript:AT1G78810.1	CsaV3_4G033090	2e-46
114- 9:	transcript:AT1G78820.1	CsaV3_4G033160	0
## Alignment 115: score=427.0 e_value=2e-21 N=10 1&chr4 plus
115- 0:	transcript:AT1G78320.1	CsaV3_4G007690	7e-59
115- 1:	transcript:AT1G78390.1	CsaV3_4G007760	0
115- 2:	transcript:AT1G78440.1	CsaV3_4G007790	1e-137
115- 3:	transcript:AT1G78450.1	CsaV3_4G007800	9e-66
115- 4:	transcript:AT1G78510.1	CsaV3_4G007960	0
115- 5:	transcript:AT1G78570.1	CsaV3_4G008170	0
115- 6:	transcript:AT1G78590.2	CsaV3_4G008190	1e-139
115- 7:	transcript:AT1G78600.2	CsaV3_4G008210	1e-99
115- 8:	transcript:AT1G78620.2	CsaV3_4G008250	2e-136
115- 9:	transcript:AT1G78710.1	CsaV3_4G008260	3e-144
## Alignment 116: score=332.0 e_value=4.9e-11 N=7 1&chr4 plus
116- 0:	transcript:AT1G27690.1	CsaV3_4G034880	0
116- 1:	transcript:AT1G27730.1	CsaV3_4G034970	1e-63
116- 2:	transcript:AT1G27740.1	CsaV3_4G034980	5e-52
116- 3:	transcript:AT1G27750.1	CsaV3_4G034990	1e-172
116- 4:	transcript:AT1G27752.1	CsaV3_4G035000	0
116- 5:	transcript:AT1G27760.3	CsaV3_4G035010	0
116- 6:	transcript:AT1G27770.1	CsaV3_4G035030	0
## Alignment 117: score=315.0 e_value=1.1e-10 N=7 1&chr4 plus
117- 0:	transcript:AT1G51170.1	CsaV3_4G024110	4e-164
117- 1:	transcript:AT1G51190.1	CsaV3_4G024120	0
117- 2:	transcript:AT1G51200.3	CsaV3_4G024130	4e-65
117- 3:	transcript:AT1G51220.1	CsaV3_4G024150	2e-120
117- 4:	transcript:AT1G51310.1	CsaV3_4G024220	0
117- 5:	transcript:AT1G51340.2	CsaV3_4G024250	0
117- 6:	transcript:AT1G51355.1	CsaV3_4G024290	6e-18
## Alignment 118: score=278.0 e_value=3.3e-08 N=6 1&chr4 plus
118- 0:	transcript:AT1G17110.2	CsaV3_4G007730	7e-60
118- 1:	transcript:AT1G17120.1	CsaV3_4G007780	0
118- 2:	transcript:AT1G17145.1	CsaV3_4G007810	8e-109
118- 3:	transcript:AT1G17147.1	CsaV3_4G007830	2e-13
118- 4:	transcript:AT1G17150.1	CsaV3_4G007850	6e-112
118- 5:	transcript:AT1G17160.1	CsaV3_4G007980	7e-180
## Alignment 119: score=263.0 e_value=2e-08 N=6 1&chr4 plus
119- 0:	transcript:AT1G53270.1	CsaV3_4G007990	0
119- 1:	transcript:AT1G53280.1	CsaV3_4G008010	0
119- 2:	transcript:AT1G53320.1	CsaV3_4G008060	0
119- 3:	transcript:AT1G53380.4	CsaV3_4G008120	4e-147
119- 4:	transcript:AT1G53400.1	CsaV3_4G008140	6e-69
119- 5:	transcript:AT1G53490.1	CsaV3_4G008200	1e-165
## Alignment 120: score=256.0 e_value=7.7e-09 N=6 1&chr4 plus
120- 0:	transcript:AT1G45230.1	CsaV3_4G034350	9e-84
120- 1:	transcript:AT1G45976.1	CsaV3_4G034480	3e-133
120- 2:	transcript:AT1G46768.2	CsaV3_4G034640	1e-52
120- 3:	transcript:AT1G47056.1	CsaV3_4G034690	0
120- 4:	transcript:AT1G47200.1	CsaV3_4G034780	3e-39
120- 5:	transcript:AT1G47210.2	CsaV3_4G034820	1e-145
## Alignment 121: score=1005.0 e_value=1.3e-67 N=23 1&chr4 minus
121- 0:	transcript:AT1G52910.1	CsaV3_4G033900	4e-81
121- 1:	transcript:AT1G52920.1	CsaV3_4G033860	0
121- 2:	transcript:AT1G53023.1	CsaV3_4G033720	1e-99
121- 3:	transcript:AT1G53040.2	CsaV3_4G033710	0
121- 4:	transcript:AT1G53090.2	CsaV3_4G033700	0
121- 5:	transcript:AT1G53100.1	CsaV3_4G033690	0
121- 6:	transcript:AT1G53110.1	CsaV3_4G033670	6e-47
121- 7:	transcript:AT1G53140.1	CsaV3_4G033660	0
121- 8:	transcript:AT1G53160.2	CsaV3_4G033580	7e-43
121- 9:	transcript:AT1G53163.1	CsaV3_4G033550	2e-14
121- 10:	transcript:AT1G53165.3	CsaV3_4G033530	0
121- 11:	transcript:AT1G53190.1	CsaV3_4G033350	2e-42
121- 12:	transcript:AT1G53210.1	CsaV3_4G033290	0
121- 13:	transcript:AT1G53230.2	CsaV3_4G033270	2e-83
121- 14:	transcript:AT1G53290.1	CsaV3_4G033200	0
121- 15:	transcript:AT1G53300.1	CsaV3_4G033180	0
121- 16:	transcript:AT1G53310.3	CsaV3_4G033150	0
121- 17:	transcript:AT1G53380.4	CsaV3_4G032980	6e-173
121- 18:	transcript:AT1G53450.2	CsaV3_4G032910	0
121- 19:	transcript:AT1G53520.1	CsaV3_4G032710	2e-98
121- 20:	transcript:AT1G53560.1	CsaV3_4G032660	2e-44
121- 21:	transcript:AT1G53580.1	CsaV3_4G032640	2e-150
121- 22:	transcript:AT1G53590.1	CsaV3_4G032610	0
## Alignment 122: score=632.0 e_value=1.5e-32 N=14 1&chr4 minus
122- 0:	transcript:AT1G02550.1	CsaV3_4G001290	2e-10
122- 1:	transcript:AT1G02560.1	CsaV3_4G001270	4e-172
122- 2:	transcript:AT1G02580.1	CsaV3_4G001250	6e-123
122- 3:	transcript:AT1G02610.1	CsaV3_4G001190	2e-67
122- 4:	transcript:AT1G02620.1	CsaV3_4G001160	9e-71
122- 5:	transcript:AT1G02640.1	CsaV3_4G001150	0
122- 6:	transcript:AT1G02650.1	CsaV3_4G001140	8e-166
122- 7:	transcript:AT1G02720.1	CsaV3_4G001050	0
122- 8:	transcript:AT1G02730.1	CsaV3_4G001030	0
122- 9:	transcript:AT1G02780.1	CsaV3_4G001000	5e-113
122- 10:	transcript:AT1G02800.1	CsaV3_4G000960	0
122- 11:	transcript:AT1G02820.1	CsaV3_4G000870	3e-13
122- 12:	transcript:AT1G02850.4	CsaV3_4G000730	0
122- 13:	transcript:AT1G02900.1	CsaV3_4G000650	5e-34
## Alignment 123: score=442.0 e_value=1.6e-21 N=10 1&chr4 minus
123- 0:	transcript:AT1G52500.2	CsaV3_4G001910	8e-169
123- 1:	transcript:AT1G52540.1	CsaV3_4G001730	3e-160
123- 2:	transcript:AT1G52560.1	CsaV3_4G001560	7e-45
123- 3:	transcript:AT1G52565.1	CsaV3_4G001540	1e-29
123- 4:	transcript:AT1G52570.2	CsaV3_4G001530	0
123- 5:	transcript:AT1G52590.1	CsaV3_4G001490	1e-79
123- 6:	transcript:AT1G52600.1	CsaV3_4G001480	2e-122
123- 7:	transcript:AT1G52620.1	CsaV3_4G001460	0
123- 8:	transcript:AT1G52695.1	CsaV3_4G001340	3e-53
123- 9:	transcript:AT1G52710.1	CsaV3_4G001330	3e-33
## Alignment 124: score=440.0 e_value=1.5e-20 N=10 1&chr4 minus
124- 0:	transcript:AT1G80010.1	CsaV3_4G001920	0
124- 1:	transcript:AT1G80080.1	CsaV3_4G001720	1e-180
124- 2:	transcript:AT1G80090.1	CsaV3_4G001710	2e-129
124- 3:	transcript:AT1G80100.3	CsaV3_4G001620	4e-60
124- 4:	transcript:AT1G80120.1	CsaV3_4G001610	7e-84
124- 5:	transcript:AT1G80133.1	CsaV3_4G001570	3e-13
124- 6:	transcript:AT1G80170.1	CsaV3_4G001500	4e-79
124- 7:	transcript:AT1G80180.1	CsaV3_4G001430	3e-31
124- 8:	transcript:AT1G80210.1	CsaV3_4G001390	0
124- 9:	transcript:AT1G80230.1	CsaV3_4G001330	2e-61
## Alignment 125: score=394.0 e_value=1.3e-17 N=9 1&chr4 minus
125- 0:	transcript:AT1G15310.1	CsaV3_4G001950	0
125- 1:	transcript:AT1G15330.1	CsaV3_4G001710	3e-138
125- 2:	transcript:AT1G15340.1	CsaV3_4G001590	2e-49
125- 3:	transcript:AT1G15350.2	CsaV3_4G001550	9e-31
125- 4:	transcript:AT1G15360.2	CsaV3_4G001520	2e-64
125- 5:	transcript:AT1G15390.1	CsaV3_4G001440	4e-127
125- 6:	transcript:AT1G15400.3	CsaV3_4G001430	1e-28
125- 7:	transcript:AT1G15410.1	CsaV3_4G001410	3e-130
125- 8:	transcript:AT1G15440.1	CsaV3_4G001370	0
## Alignment 126: score=374.0 e_value=3.1e-14 N=8 1&chr4 minus
126- 0:	transcript:AT1G80480.1	CsaV3_4G001870	0
126- 1:	transcript:AT1G80490.3	CsaV3_4G001850	0
126- 2:	transcript:AT1G80520.1	CsaV3_4G001840	9e-48
126- 3:	transcript:AT1G80530.1	CsaV3_4G001830	0
126- 4:	transcript:AT1G80555.2	CsaV3_4G001800	3e-44
126- 5:	transcript:AT1G80620.1	CsaV3_4G001790	5e-119
126- 6:	transcript:AT1G80650.1	CsaV3_4G001760	4e-23
126- 7:	transcript:AT1G80660.1	CsaV3_4G001750	0
## Alignment 127: score=351.0 e_value=3.3e-14 N=8 1&chr4 minus
127- 0:	transcript:AT1G49840.1	CsaV3_4G000510	0
127- 1:	transcript:AT1G49870.1	CsaV3_4G000490	1e-158
127- 2:	transcript:AT1G49880.1	CsaV3_4G000440	8e-25
127- 3:	transcript:AT1G49910.1	CsaV3_4G000390	0
127- 4:	transcript:AT1G49950.1	CsaV3_4G000180	7e-97
127- 5:	transcript:AT1G49960.1	CsaV3_4G000150	0
127- 6:	transcript:AT1G50010.1	CsaV3_4G000060	0
127- 7:	transcript:AT1G50020.1	CsaV3_4G000050	1e-62
## Alignment 128: score=337.0 e_value=3.4e-15 N=8 1&chr4 minus
128- 0:	transcript:AT1G80490.3	CsaV3_4G036980	2e-43
128- 1:	transcript:AT1G80540.1	CsaV3_4G036970	6e-144
128- 2:	transcript:AT1G80610.1	CsaV3_4G036820	4e-28
128- 3:	transcript:AT1G80640.1	CsaV3_4G036810	2e-128
128- 4:	transcript:AT1G80690.2	CsaV3_4G036760	2e-83
128- 5:	transcript:AT1G80720.2	CsaV3_4G036750	2e-58
128- 6:	transcript:AT1G80730.1	CsaV3_4G036740	7e-27
128- 7:	transcript:AT1G80840.1	CsaV3_4G036610	2e-60
## Alignment 129: score=325.0 e_value=1.3e-11 N=7 1&chr4 minus
129- 0:	transcript:AT1G55210.1	CsaV3_4G023480	2e-16
129- 1:	transcript:AT1G55230.1	CsaV3_4G023470	2e-124
129- 2:	transcript:AT1G55250.1	CsaV3_4G023460	0
129- 3:	transcript:AT1G55260.1	CsaV3_4G023430	9e-51
129- 4:	transcript:AT1G55265.1	CsaV3_4G023420	3e-32
129- 5:	transcript:AT1G55270.1	CsaV3_4G023370	1e-21
129- 6:	transcript:AT1G55320.1	CsaV3_4G023320	0
## Alignment 130: score=324.0 e_value=7.7e-15 N=8 1&chr4 minus
130- 0:	transcript:AT1G53420.1	CsaV3_4G008280	0
130- 1:	transcript:AT1G53500.1	CsaV3_4G008170	0
130- 2:	transcript:AT1G53510.1	CsaV3_4G007970	0
130- 3:	transcript:AT1G53530.1	CsaV3_4G007940	1e-46
130- 4:	transcript:AT1G53650.1	CsaV3_4G007860	2e-116
130- 5:	transcript:AT1G53660.3	CsaV3_4G007740	0
130- 6:	transcript:AT1G53680.1	CsaV3_4G007700	3e-82
130- 7:	transcript:AT1G53700.1	CsaV3_4G007680	0
## Alignment 131: score=305.0 e_value=6.1e-11 N=7 1&chr4 minus
131- 0:	transcript:AT1G16900.1	CsaV3_4G033140	0
131- 1:	transcript:AT1G16960.1	CsaV3_4G033020	9e-54
131- 2:	transcript:AT1G16980.1	CsaV3_4G032820	0
131- 3:	transcript:AT1G17010.1	CsaV3_4G032760	2e-130
131- 4:	transcript:AT1G17040.2	CsaV3_4G032730	0
131- 5:	transcript:AT1G17060.1	CsaV3_4G032670	4e-76
131- 6:	transcript:AT1G17080.1	CsaV3_4G032660	8e-53
## Alignment 132: score=299.0 e_value=1.9e-10 N=7 1&chr4 minus
132- 0:	transcript:AT1G28070.1	CsaV3_4G002470	6e-35
132- 1:	transcript:AT1G28090.1	CsaV3_4G002360	0
132- 2:	transcript:AT1G28100.4	CsaV3_4G002340	2e-111
132- 3:	transcript:AT1G28120.1	CsaV3_4G002250	2e-153
132- 4:	transcript:AT1G28130.1	CsaV3_4G002130	0
132- 5:	transcript:AT1G28160.1	CsaV3_4G002090	2e-44
132- 6:	transcript:AT1G28210.2	CsaV3_4G001970	7e-52
## Alignment 133: score=288.0 e_value=4e-08 N=6 1&chr4 minus
133- 0:	transcript:AT1G53190.1	CsaV3_4G008450	4e-86
133- 1:	transcript:AT1G53200.1	CsaV3_4G008440	2e-97
133- 2:	transcript:AT1G53230.2	CsaV3_4G008400	8e-102
133- 3:	transcript:AT1G53240.1	CsaV3_4G008360	0
133- 4:	transcript:AT1G53250.1	CsaV3_4G008310	8e-63
133- 5:	transcript:AT1G53260.1	CsaV3_4G008290	9e-51
## Alignment 134: score=269.0 e_value=8.7e-09 N=6 1&chr4 minus
134- 0:	transcript:AT1G45201.3	CsaV3_4G034390	2e-142
134- 1:	transcript:AT1G45207.2	CsaV3_4G034380	1e-126
134- 2:	transcript:AT1G45231.2	CsaV3_4G034370	3e-99
134- 3:	transcript:AT1G45233.2	CsaV3_4G034360	0
134- 4:	transcript:AT1G45230.1	CsaV3_4G034350	9e-84
134- 5:	transcript:AT1G45545.2	CsaV3_4G034290	2e-169
## Alignment 135: score=1223.0 e_value=5.6e-81 N=27 1&chr5 plus
135- 0:	transcript:AT1G67325.2	CsaV3_5G030210	2e-148
135- 1:	transcript:AT1G67330.1	CsaV3_5G030230	1e-136
135- 2:	transcript:AT1G67340.1	CsaV3_5G030280	9e-176
135- 3:	transcript:AT1G67350.2	CsaV3_5G030290	1e-46
135- 4:	transcript:AT1G67360.1	CsaV3_5G030300	6e-69
135- 5:	transcript:AT1G67400.1	CsaV3_5G030320	1e-135
135- 6:	transcript:AT1G67430.1	CsaV3_5G030340	3e-116
135- 7:	transcript:AT1G67490.1	CsaV3_5G030370	0
135- 8:	transcript:AT1G67510.1	CsaV3_5G030390	0
135- 9:	transcript:AT1G67530.4	CsaV3_5G030420	0
135- 10:	transcript:AT1G67550.1	CsaV3_5G030450	0
135- 11:	transcript:AT1G67560.1	CsaV3_5G030460	0
135- 12:	transcript:AT1G67580.1	CsaV3_5G030480	0
135- 13:	transcript:AT1G67600.1	CsaV3_5G030490	1e-88
135- 14:	transcript:AT1G67640.1	CsaV3_5G030520	0
135- 15:	transcript:AT1G67650.1	CsaV3_5G030580	0
135- 16:	transcript:AT1G67720.1	CsaV3_5G030630	0
135- 17:	transcript:AT1G67730.1	CsaV3_5G030680	3e-116
135- 18:	transcript:AT1G67740.1	CsaV3_5G030690	4e-45
135- 19:	transcript:AT1G67770.1	CsaV3_5G030750	2e-63
135- 20:	transcript:AT1G67800.2	CsaV3_5G030810	0
135- 21:	transcript:AT1G67830.1	CsaV3_5G031000	4e-165
135- 22:	transcript:AT1G67840.1	CsaV3_5G031010	0
135- 23:	transcript:AT1G67850.3	CsaV3_5G031020	0
135- 24:	transcript:AT1G67856.1	CsaV3_5G031030	3e-17
135- 25:	transcript:AT1G67880.1	CsaV3_5G031040	0
135- 26:	transcript:AT1G67900.1	CsaV3_5G031060	0
## Alignment 136: score=775.0 e_value=1.2e-45 N=17 1&chr5 plus
136- 0:	transcript:AT1G23710.1	CsaV3_5G031560	4e-34
136- 1:	transcript:AT1G23730.2	CsaV3_5G031570	1e-127
136- 2:	transcript:AT1G23740.1	CsaV3_5G031580	0
136- 3:	transcript:AT1G23820.1	CsaV3_5G031670	0
136- 4:	transcript:AT1G23860.1	CsaV3_5G031680	9e-63
136- 5:	transcript:AT1G23870.1	CsaV3_5G031700	0
136- 6:	transcript:AT1G23900.1	CsaV3_5G031710	0
136- 7:	transcript:AT1G23965.1	CsaV3_5G031740	4e-15
136- 8:	transcript:AT1G24000.1	CsaV3_5G031770	7e-17
136- 9:	transcript:AT1G24040.3	CsaV3_5G031780	3e-118
136- 10:	transcript:AT1G24050.1	CsaV3_5G031800	1e-64
136- 11:	transcript:AT1G24095.1	CsaV3_5G031860	7e-82
136- 12:	transcript:AT1G24150.2	CsaV3_5G031960	8e-105
136- 13:	transcript:AT1G24160.1	CsaV3_5G031970	4e-58
136- 14:	transcript:AT1G24170.1	CsaV3_5G031980	0
136- 15:	transcript:AT1G24180.1	CsaV3_5G031990	0
136- 16:	transcript:AT1G24190.3	CsaV3_5G032000	0
## Alignment 137: score=765.0 e_value=1.6e-41 N=16 1&chr5 plus
137- 0:	transcript:AT1G23290.1	CsaV3_5G031180	1e-91
137- 1:	transcript:AT1G23300.1	CsaV3_5G031190	0
137- 2:	transcript:AT1G23310.1	CsaV3_5G031200	0
137- 3:	transcript:AT1G23330.1	CsaV3_5G031280	0
137- 4:	transcript:AT1G23340.1	CsaV3_5G031300	0
137- 5:	transcript:AT1G23350.1	CsaV3_5G031330	4e-25
137- 6:	transcript:AT1G23380.2	CsaV3_5G031380	6e-149
137- 7:	transcript:AT1G23390.1	CsaV3_5G031400	3e-72
137- 8:	transcript:AT1G23400.1	CsaV3_5G031420	0
137- 9:	transcript:AT1G23410.1	CsaV3_5G031430	1e-89
137- 10:	transcript:AT1G23420.2	CsaV3_5G031440	4e-64
137- 11:	transcript:AT1G23440.3	CsaV3_5G031460	1e-106
137- 12:	transcript:AT1G23460.1	CsaV3_5G031470	0
137- 13:	transcript:AT1G23490.1	CsaV3_5G031510	6e-132
137- 14:	transcript:AT1G23530.1	CsaV3_5G031540	1e-14
137- 15:	transcript:AT1G23540.1	CsaV3_5G031550	0
## Alignment 138: score=683.0 e_value=1.4e-35 N=15 1&chr5 plus
138- 0:	transcript:AT1G24310.1	CsaV3_5G030360	0
138- 1:	transcript:AT1G24320.1	CsaV3_5G030370	0
138- 2:	transcript:AT1G24330.1	CsaV3_5G030420	0
138- 3:	transcript:AT1G24350.3	CsaV3_5G030490	4e-81
138- 4:	transcript:AT1G24400.1	CsaV3_5G030520	0
138- 5:	transcript:AT1G24420.2	CsaV3_5G030590	2e-58
138- 6:	transcript:AT1G24440.1	CsaV3_5G030620	2e-42
138- 7:	transcript:AT1G24460.1	CsaV3_5G030650	0
138- 8:	transcript:AT1G24470.1	CsaV3_5G030680	8e-127
138- 9:	transcript:AT1G24480.1	CsaV3_5G030690	2e-109
138- 10:	transcript:AT1G24530.1	CsaV3_5G030770	4e-169
138- 11:	transcript:AT1G24545.1	CsaV3_5G030810	1e-27
138- 12:	transcript:AT1G24570.2	CsaV3_5G031020	9e-180
138- 13:	transcript:AT1G24580.1	CsaV3_5G031030	1e-17
138- 14:	transcript:AT1G24590.1	CsaV3_5G031070	2e-45
## Alignment 139: score=638.0 e_value=7.8e-34 N=14 1&chr5 plus
139- 0:	transcript:AT1G13210.1	CsaV3_5G033790	0
139- 1:	transcript:AT1G13230.1	CsaV3_5G033870	7e-151
139- 2:	transcript:AT1G13245.1	CsaV3_5G033990	2e-11
139- 3:	transcript:AT1G13250.1	CsaV3_5G034000	2e-177
139- 4:	transcript:AT1G13260.1	CsaV3_5G034010	2e-137
139- 5:	transcript:AT1G13300.1	CsaV3_5G034020	3e-65
139- 6:	transcript:AT1G13310.1	CsaV3_5G034040	1e-102
139- 7:	transcript:AT1G13320.1	CsaV3_5G034150	0
139- 8:	transcript:AT1G13330.1	CsaV3_5G034170	1e-124
139- 9:	transcript:AT1G13340.1	CsaV3_5G034180	7e-80
139- 10:	transcript:AT1G13350.3	CsaV3_5G034190	0
139- 11:	transcript:AT1G13360.1	CsaV3_5G034240	1e-44
139- 12:	transcript:AT1G13390.2	CsaV3_5G034370	6e-40
139- 13:	transcript:AT1G13400.1	CsaV3_5G034460	9e-07
## Alignment 140: score=614.0 e_value=1.9e-34 N=14 1&chr5 plus
140- 0:	transcript:AT1G14700.1	CsaV3_5G027770	4e-156
140- 1:	transcript:AT1G14720.1	CsaV3_5G027790	3e-165
140- 2:	transcript:AT1G14730.1	CsaV3_5G027800	2e-80
140- 3:	transcript:AT1G14740.1	CsaV3_5G027810	0
140- 4:	transcript:AT1G14780.1	CsaV3_5G027960	0
140- 5:	transcript:AT1G14790.1	CsaV3_5G027970	0
140- 6:	transcript:AT1G14860.1	CsaV3_5G028120	1e-83
140- 7:	transcript:AT1G14890.1	CsaV3_5G028280	2e-62
140- 8:	transcript:AT1G14900.1	CsaV3_5G028310	2e-51
140- 9:	transcript:AT1G14920.1	CsaV3_5G028350	0
140- 10:	transcript:AT1G14970.1	CsaV3_5G028410	0
140- 11:	transcript:AT1G14980.1	CsaV3_5G028420	2e-51
140- 12:	transcript:AT1G15010.1	CsaV3_5G028510	2e-23
140- 13:	transcript:AT1G15110.2	CsaV3_5G028680	0
## Alignment 141: score=576.0 e_value=4e-26 N=12 1&chr5 plus
141- 0:	transcript:AT1G68690.2	CsaV3_5G033770	0
141- 1:	transcript:AT1G68710.3	CsaV3_5G033790	0
141- 2:	transcript:AT1G68720.1	CsaV3_5G033800	8e-168
141- 3:	transcript:AT1G68730.1	CsaV3_5G033810	8e-41
141- 4:	transcript:AT1G68740.1	CsaV3_5G033820	0
141- 5:	transcript:AT1G68760.1	CsaV3_5G033840	1e-61
141- 6:	transcript:AT1G68765.1	CsaV3_5G033860	7e-11
141- 7:	transcript:AT1G68780.1	CsaV3_5G033870	4e-145
141- 8:	transcript:AT1G68800.2	CsaV3_5G033950	9e-30
141- 9:	transcript:AT1G68810.1	CsaV3_5G033960	3e-95
141- 10:	transcript:AT1G68825.2	CsaV3_5G033990	2e-10
141- 11:	transcript:AT1G68840.2	CsaV3_5G034010	1e-143
## Alignment 142: score=472.0 e_value=9.9e-19 N=10 1&chr5 plus
142- 0:	transcript:AT1G77690.1	CsaV3_5G023170	0
142- 1:	transcript:AT1G77700.1	CsaV3_5G023180	1e-132
142- 2:	transcript:AT1G77710.1	CsaV3_5G023210	1e-54
142- 3:	transcript:AT1G77720.1	CsaV3_5G023250	0
142- 4:	transcript:AT1G77730.1	CsaV3_5G023280	1e-71
142- 5:	transcript:AT1G77740.1	CsaV3_5G023290	0
142- 6:	transcript:AT1G77750.1	CsaV3_5G023320	2e-07
142- 7:	transcript:AT1G77760.1	CsaV3_5G023350	0
142- 8:	transcript:AT1G77770.1	CsaV3_5G023390	3e-84
142- 9:	transcript:AT1G77800.3	CsaV3_5G023530	0
## Alignment 143: score=436.0 e_value=5.1e-21 N=10 1&chr5 plus
143- 0:	transcript:AT1G70650.2	CsaV3_5G028100	4e-83
143- 1:	transcript:AT1G70710.1	CsaV3_5G028270	0
143- 2:	transcript:AT1G70720.2	CsaV3_5G028280	3e-54
143- 3:	transcript:AT1G70730.3	CsaV3_5G028300	0
143- 4:	transcript:AT1G70750.1	CsaV3_5G028320	4e-96
143- 5:	transcript:AT1G70760.1	CsaV3_5G028340	2e-60
143- 6:	transcript:AT1G70790.1	CsaV3_5G028360	2e-69
143- 7:	transcript:AT1G70895.2	CsaV3_5G028390	3e-07
143- 8:	transcript:AT1G70900.1	CsaV3_5G028400	4e-120
143- 9:	transcript:AT1G71020.1	CsaV3_5G028570	4e-172
## Alignment 144: score=413.0 e_value=1.1e-19 N=10 1&chr5 plus
144- 0:	transcript:AT1G71260.1	CsaV3_5G039450	3e-75
144- 1:	transcript:AT1G71340.1	CsaV3_5G039470	1e-139
144- 2:	transcript:AT1G71360.2	CsaV3_5G039600	2e-137
144- 3:	transcript:AT1G71380.1	CsaV3_5G039790	0
144- 4:	transcript:AT1G71410.2	CsaV3_5G039850	0
144- 5:	transcript:AT1G71460.1	CsaV3_5G039930	0
144- 6:	transcript:AT1G71500.1	CsaV3_5G040160	1e-121
144- 7:	transcript:AT1G71530.1	CsaV3_5G040190	0
144- 8:	transcript:AT1G71691.2	CsaV3_5G040260	9e-113
144- 9:	transcript:AT1G71692.1	CsaV3_5G040310	5e-68
## Alignment 145: score=390.0 e_value=7.9e-14 N=8 1&chr5 plus
145- 0:	transcript:AT1G68290.1	CsaV3_5G034420	1e-144
145- 1:	transcript:AT1G68300.1	CsaV3_5G034430	2e-37
145- 2:	transcript:AT1G68340.2	CsaV3_5G034440	5e-21
145- 3:	transcript:AT1G68350.1	CsaV3_5G034450	3e-16
145- 4:	transcript:AT1G68360.1	CsaV3_5G034460	6e-55
145- 5:	transcript:AT1G68370.1	CsaV3_5G034470	0
145- 6:	transcript:AT1G68400.1	CsaV3_5G034490	2e-112
145- 7:	transcript:AT1G68410.1	CsaV3_5G034510	0
## Alignment 146: score=361.0 e_value=1.7e-17 N=9 1&chr5 plus
146- 0:	transcript:AT1G01430.1	CsaV3_5G002140	1e-157
146- 1:	transcript:AT1G01450.1	CsaV3_5G002170	9e-135
146- 2:	transcript:AT1G01490.4	CsaV3_5G002420	5e-26
146- 3:	transcript:AT1G01560.2	CsaV3_5G002510	0
146- 4:	transcript:AT1G01570.2	CsaV3_5G002550	0
146- 5:	transcript:AT1G01600.1	CsaV3_5G002710	0
146- 6:	transcript:AT1G01650.1	CsaV3_5G002720	0
146- 7:	transcript:AT1G01695.1	CsaV3_5G002760	6e-06
146- 8:	transcript:AT1G01740.2	CsaV3_5G002850	0
## Alignment 147: score=335.0 e_value=1.8e-10 N=7 1&chr5 plus
147- 0:	transcript:AT1G10690.1	CsaV3_5G031210	2e-10
147- 1:	transcript:AT1G10700.1	CsaV3_5G031230	0
147- 2:	transcript:AT1G10730.1	CsaV3_5G031270	0
147- 3:	transcript:AT1G10740.3	CsaV3_5G031280	0
147- 4:	transcript:AT1G10750.1	CsaV3_5G031300	0
147- 5:	transcript:AT1G10760.3	CsaV3_5G031320	0
147- 6:	transcript:AT1G10770.1	CsaV3_5G031330	4e-18
## Alignment 148: score=288.0 e_value=2.6e-12 N=7 1&chr5 plus
148- 0:	transcript:AT1G33560.1	CsaV3_5G039740	1e-20
148- 1:	transcript:AT1G33680.1	CsaV3_5G039940	9e-134
148- 2:	transcript:AT1G33700.1	CsaV3_5G039980	0
148- 3:	transcript:AT1G33760.1	CsaV3_5G040010	2e-49
148- 4:	transcript:AT1G33770.1	CsaV3_5G040190	0
148- 5:	transcript:AT1G33810.1	CsaV3_5G040220	1e-66
148- 6:	transcript:AT1G33811.1	CsaV3_5G040260	0
## Alignment 149: score=281.0 e_value=7.7e-08 N=6 1&chr5 plus
149- 0:	transcript:AT1G22990.1	CsaV3_5G028540	3e-59
149- 1:	transcript:AT1G23000.2	CsaV3_5G028550	2e-44
149- 2:	transcript:AT1G23030.1	CsaV3_5G028570	2e-178
149- 3:	transcript:AT1G23040.2	CsaV3_5G028600	3e-09
149- 4:	transcript:AT1G23050.1	CsaV3_5G028610	1e-07
149- 5:	transcript:AT1G23080.1	CsaV3_5G028620	0
## Alignment 150: score=272.0 e_value=6.4e-10 N=6 1&chr5 plus
150- 0:	transcript:AT1G59650.1	CsaV3_5G032100	0
150- 1:	transcript:AT1G59710.2	CsaV3_5G032150	3e-65
150- 2:	transcript:AT1G59720.1	CsaV3_5G032160	3e-30
150- 3:	transcript:AT1G59725.1	CsaV3_5G032190	3e-150
150- 4:	transcript:AT1G59730.1	CsaV3_5G032200	6e-37
150- 5:	transcript:AT1G59740.1	CsaV3_5G032350	2e-134
## Alignment 151: score=3836.0 e_value=0 N=83 1&chr5 minus
151- 0:	transcript:AT1G68850.1	CsaV3_5G033660	1e-165
151- 1:	transcript:AT1G68880.1	CsaV3_5G033640	7e-22
151- 2:	transcript:AT1G68890.1	CsaV3_5G033620	0
151- 3:	transcript:AT1G68920.1	CsaV3_5G033600	7e-111
151- 4:	transcript:AT1G68930.1	CsaV3_5G033590	0
151- 5:	transcript:AT1G68940.2	CsaV3_5G033570	0
151- 6:	transcript:AT1G68990.2	CsaV3_5G033550	0
151- 7:	transcript:AT1G69020.2	CsaV3_5G033500	0
151- 8:	transcript:AT1G69030.1	CsaV3_5G033490	2e-105
151- 9:	transcript:AT1G69080.1	CsaV3_5G033420	8e-62
151- 10:	transcript:AT1G69160.1	CsaV3_5G033410	3e-24
151- 11:	transcript:AT1G69180.1	CsaV3_5G033400	3e-64
151- 12:	transcript:AT1G69210.1	CsaV3_5G033380	4e-81
151- 13:	transcript:AT1G69260.1	CsaV3_5G033350	1e-71
151- 14:	transcript:AT1G69280.1	CsaV3_5G033340	2e-08
151- 15:	transcript:AT1G69290.1	CsaV3_5G033320	0
151- 16:	transcript:AT1G69320.1	CsaV3_5G033190	2e-14
151- 17:	transcript:AT1G69325.1	CsaV3_5G033170	1e-10
151- 18:	transcript:AT1G69360.1	CsaV3_5G033140	7e-107
151- 19:	transcript:AT1G69390.1	CsaV3_5G033110	4e-54
151- 20:	transcript:AT1G69410.1	CsaV3_5G033100	1e-98
151- 21:	transcript:AT1G69420.1	CsaV3_5G033080	0
151- 22:	transcript:AT1G69430.1	CsaV3_5G033070	3e-149
151- 23:	transcript:AT1G69440.1	CsaV3_5G033060	0
151- 24:	transcript:AT1G69450.3	CsaV3_5G033040	0
151- 25:	transcript:AT1G69480.1	CsaV3_5G032990	0
151- 26:	transcript:AT1G69485.1	CsaV3_5G032980	2e-25
151- 27:	transcript:AT1G69490.1	CsaV3_5G032930	2e-108
151- 28:	transcript:AT1G69510.3	CsaV3_5G032910	6e-38
151- 29:	transcript:AT1G69520.2	CsaV3_5G032890	4e-77
151- 30:	transcript:AT1G69530.3	CsaV3_5G032870	3e-152
151- 31:	transcript:AT1G69540.2	CsaV3_5G032860	7e-80
151- 32:	transcript:AT1G69560.2	CsaV3_5G032830	1e-73
151- 33:	transcript:AT1G69570.1	CsaV3_5G032810	2e-54
151- 34:	transcript:AT1G69600.1	CsaV3_5G032670	8e-57
151- 35:	transcript:AT1G69610.2	CsaV3_5G032660	2e-47
151- 36:	transcript:AT1G69640.1	CsaV3_5G032610	5e-149
151- 37:	transcript:AT1G69680.1	CsaV3_5G032600	7e-106
151- 38:	transcript:AT1G69690.1	CsaV3_5G032590	3e-53
151- 39:	transcript:AT1G69700.1	CsaV3_5G032580	4e-76
151- 40:	transcript:AT1G69780.1	CsaV3_5G032510	1e-126
151- 41:	transcript:AT1G69800.2	CsaV3_5G032420	0
151- 42:	transcript:AT1G69830.1	CsaV3_5G032400	0
[truncated: 11,276 more rows]

## Sheet: Cucumber_vs Sola
############### Parameters ###############
# MATCH_SCORE: 50
# MATCH_SIZE: 5
# GAP_PENALTY: -1
# OVERLAP_WINDOW: 5
# E_VALUE: 1e-05
# MAX GAPS: 25
############### Statistics ###############
# Number of collinear genes: 21567, Percentage: 37.10
# Number of all genes: 58127
##########################################
## Alignment 0: score=887.0 e_value=1.3e-51 N=19 1&chr1 plus
0- 0:	transcript:Solyc01g100650.2.1	CsaV3_1G037900	0
0- 1:	transcript:Solyc01g100660.2.1	CsaV3_1G037910	8e-44
0- 2:	transcript:Solyc01g100700.2.1	CsaV3_1G037920	2e-52
0- 3:	transcript:Solyc01g100750.2.1	CsaV3_1G037930	6e-65
0- 4:	transcript:Solyc01g100800.1.1	CsaV3_1G037940	3e-34
0- 5:	transcript:Solyc01g100970.2.1	CsaV3_1G037960	4e-127
0- 6:	transcript:Solyc01g100990.2.1	CsaV3_1G037970	4e-50
0- 7:	transcript:Solyc01g101000.2.1	CsaV3_1G037980	0
0- 8:	transcript:Solyc01g101040.2.1	CsaV3_1G038000	0
0- 9:	transcript:Solyc01g101110.2.1	CsaV3_1G038010	0
0- 10:	transcript:Solyc01g101120.2.1	CsaV3_1G038020	2e-67
0- 11:	transcript:Solyc01g101160.2.1	CsaV3_1G038030	4e-46
0- 12:	transcript:Solyc01g101250.2.1	CsaV3_1G038040	2e-153
0- 13:	transcript:Solyc01g101260.2.1	CsaV3_1G038050	8e-11
0- 14:	transcript:Solyc01g102260.2.1	CsaV3_1G038060	2e-87
0- 15:	transcript:Solyc01g102290.2.1	CsaV3_1G038070	4e-24
0- 16:	transcript:Solyc01g102310.2.1	CsaV3_1G038080	6e-09
0- 17:	transcript:Solyc01g102350.2.1	CsaV3_1G038210	0
0- 18:	transcript:Solyc01g102370.2.1	CsaV3_1G038240	0
## Alignment 1: score=794.0 e_value=2.7e-52 N=18 1&chr1 plus
1- 0:	transcript:Solyc01g005970.2.1	CsaV3_1G041980	5e-14
1- 1:	transcript:Solyc01g005990.2.1	CsaV3_1G042180	5e-60
1- 2:	transcript:Solyc01g006000.2.1	CsaV3_1G042220	1e-157
1- 3:	transcript:Solyc01g006020.2.1	CsaV3_1G042230	5e-109
1- 4:	transcript:Solyc01g006100.2.1	CsaV3_1G042250	0
1- 5:	transcript:Solyc01g006150.2.1	CsaV3_1G042260	0
1- 6:	transcript:Solyc01g006280.2.1	CsaV3_1G042270	0
1- 7:	transcript:Solyc01g006350.2.1	CsaV3_1G042280	0
1- 8:	transcript:Solyc01g006380.2.1	CsaV3_1G042310	2e-89
1- 9:	transcript:Solyc01g006440.1.1	CsaV3_1G042330	0
1- 10:	transcript:Solyc01g006450.2.1	CsaV3_1G042350	0
1- 11:	transcript:Solyc01g006460.1.1	CsaV3_1G042360	8e-72
1- 12:	transcript:Solyc01g006480.2.1	CsaV3_1G042380	2e-120
1- 13:	transcript:Solyc01g006490.2.1	CsaV3_1G042400	0
1- 14:	transcript:Solyc01g006520.2.1	CsaV3_1G042410	0
1- 15:	transcript:Solyc01g006650.1.1	CsaV3_1G042580	0
1- 16:	transcript:Solyc01g006680.2.1	CsaV3_1G042600	0
1- 17:	transcript:Solyc01g006930.2.1	CsaV3_1G042800	2e-24
## Alignment 2: score=484.0 e_value=3.4e-19 N=10 1&chr1 plus
2- 0:	transcript:Solyc01g099990.2.1	CsaV3_1G038410	1e-87
2- 1:	transcript:Solyc01g100040.2.1	CsaV3_1G038430	6e-167
2- 2:	transcript:Solyc01g100080.2.1	CsaV3_1G038450	1e-86
2- 3:	transcript:Solyc01g100110.2.1	CsaV3_1G038460	0
2- 4:	transcript:Solyc01g100120.2.1	CsaV3_1G038470	0
2- 5:	transcript:Solyc01g100130.2.1	CsaV3_1G038480	7e-118
2- 6:	transcript:Solyc01g100140.2.1	CsaV3_1G038490	2e-48
2- 7:	transcript:Solyc01g100180.2.1	CsaV3_1G038500	1e-106
2- 8:	transcript:Solyc01g100220.2.1	CsaV3_1G038510	3e-20
2- 9:	transcript:Solyc01g100240.2.1	CsaV3_1G038520	7e-48
## Alignment 3: score=422.0 e_value=1.4e-18 N=9 1&chr1 plus
3- 0:	transcript:Solyc01g008950.2.1	CsaV3_1G041870	4e-103
3- 1:	transcript:Solyc01g009000.2.1	CsaV3_1G041880	4e-65
3- 2:	transcript:Solyc01g009010.2.1	CsaV3_1G041900	0
3- 3:	transcript:Solyc01g009020.2.1	CsaV3_1G041920	2e-48
3- 4:	transcript:Solyc01g009090.2.1	CsaV3_1G042090	0
3- 5:	transcript:Solyc01g009100.2.1	CsaV3_1G042100	9e-73
3- 6:	transcript:Solyc01g009150.2.1	CsaV3_1G042110	2e-131
3- 7:	transcript:Solyc01g009160.2.1	CsaV3_1G042120	6e-64
3- 8:	transcript:Solyc01g009170.2.1	CsaV3_1G042150	0
## Alignment 4: score=357.0 e_value=1.2e-16 N=9 1&chr1 plus
4- 0:	transcript:Solyc01g073680.2.1	CsaV3_1G042180	3e-46
4- 1:	transcript:Solyc01g073750.2.1	CsaV3_1G042290	0
4- 2:	transcript:Solyc01g073940.2.1	CsaV3_1G042320	5e-86
4- 3:	transcript:Solyc01g073960.2.1	CsaV3_1G042390	4e-150
4- 4:	transcript:Solyc01g074030.2.1	CsaV3_1G042470	0
4- 5:	transcript:Solyc01g086760.2.1	CsaV3_1G042610	2e-45
4- 6:	transcript:Solyc01g086870.2.1	CsaV3_1G042640	1e-63
4- 7:	transcript:Solyc01g086960.2.1	CsaV3_1G042720	8e-33
4- 8:	transcript:Solyc01g087190.2.1	CsaV3_1G042820	5e-74
## Alignment 5: score=344.0 e_value=1e-10 N=7 1&chr1 plus
5- 0:	transcript:Solyc01g099760.2.1	CsaV3_1G038720	0
5- 1:	transcript:Solyc01g099770.2.1	CsaV3_1G038730	1e-99
5- 2:	transcript:Solyc01g099790.2.1	CsaV3_1G038740	0
5- 3:	transcript:Solyc01g099810.2.1	CsaV3_1G038750	3e-110
5- 4:	transcript:Solyc01g099820.2.1	CsaV3_1G038780	3e-32
5- 5:	transcript:Solyc01g099830.2.1	CsaV3_1G038800	5e-59
5- 6:	transcript:Solyc01g099840.2.1	CsaV3_1G038820	8e-38
## Alignment 6: score=323.0 e_value=1.6e-13 N=7 1&chr1 plus
6- 0:	transcript:Solyc01g028930.2.1	CsaV3_1G041520	2e-144
6- 1:	transcript:Solyc01g028900.2.1	CsaV3_1G041530	0
6- 2:	transcript:Solyc01g028860.2.1	CsaV3_1G041550	0
6- 3:	transcript:Solyc01g028830.2.1	CsaV3_1G041570	0
6- 4:	transcript:Solyc01g028810.2.1	CsaV3_1G041580	0
6- 5:	transcript:Solyc01g028800.1.1	CsaV3_1G041590	2e-135
6- 6:	transcript:Solyc01g044480.2.1	CsaV3_1G041690	6e-40
## Alignment 7: score=284.0 e_value=3.6e-08 N=6 1&chr1 plus
7- 0:	transcript:Solyc01g005530.2.1	CsaV3_1G041630	6e-20
7- 1:	transcript:Solyc01g005550.2.1	CsaV3_1G041640	0
7- 2:	transcript:Solyc01g005570.2.1	CsaV3_1G041660	3e-47
7- 3:	transcript:Solyc01g005590.2.1	CsaV3_1G041670	5e-06
7- 4:	transcript:Solyc01g005620.2.1	CsaV3_1G041700	0
7- 5:	transcript:Solyc01g005690.2.1	CsaV3_1G041820	0
## Alignment 8: score=2425.0 e_value=4.1e-205 N=53 1&chr1 minus
8- 0:	transcript:Solyc01g097880.2.1	CsaV3_1G039720	6e-38
8- 1:	transcript:Solyc01g097890.2.1	CsaV3_1G039710	1e-77
8- 2:	transcript:Solyc01g097920.2.1	CsaV3_1G039690	4e-149
8- 3:	transcript:Solyc01g097960.2.1	CsaV3_1G039680	9e-47
8- 4:	transcript:Solyc01g097980.2.1	CsaV3_1G039660	0
8- 5:	transcript:Solyc01g097990.2.1	CsaV3_1G039640	3e-24
8- 6:	transcript:Solyc01g098080.2.1	CsaV3_1G039610	0
8- 7:	transcript:Solyc01g098160.2.1	CsaV3_1G039530	0
8- 8:	transcript:Solyc01g098190.2.1	CsaV3_1G039520	0
8- 9:	transcript:Solyc01g098210.2.1	CsaV3_1G039490	4e-127
8- 10:	transcript:Solyc01g098250.2.1	CsaV3_1G039410	1e-159
8- 11:	transcript:Solyc01g098390.2.1	CsaV3_1G039360	0
8- 12:	transcript:Solyc01g098400.2.1	CsaV3_1G039330	7e-63
8- 13:	transcript:Solyc01g098430.2.1	CsaV3_1G039320	0
8- 14:	transcript:Solyc01g098560.2.1	CsaV3_1G039260	0
8- 15:	transcript:Solyc01g098580.2.1	CsaV3_1G039250	5e-154
8- 16:	transcript:Solyc01g098600.2.1	CsaV3_1G039220	1e-18
8- 17:	transcript:Solyc01g098610.2.1	CsaV3_1G039210	6e-178
8- 18:	transcript:Solyc01g098630.2.1	CsaV3_1G039190	2e-119
8- 19:	transcript:Solyc01g098720.2.1	CsaV3_1G039160	2e-62
8- 20:	transcript:Solyc01g098740.2.1	CsaV3_1G039150	0
8- 21:	transcript:Solyc01g098760.2.1	CsaV3_1G039090	5e-36
8- 22:	transcript:Solyc01g098780.2.1	CsaV3_1G039080	3e-103
8- 23:	transcript:Solyc01g098800.2.1	CsaV3_1G039070	2e-133
8- 24:	transcript:Solyc01g098820.2.1	CsaV3_1G039050	4e-176
8- 25:	transcript:Solyc01g098850.2.1	CsaV3_1G039000	5e-171
8- 26:	transcript:Solyc01g098860.2.1	CsaV3_1G038990	2e-34
8- 27:	transcript:Solyc01g098900.2.1	CsaV3_1G038980	3e-158
8- 28:	transcript:Solyc01g099090.2.1	CsaV3_1G038970	0
8- 29:	transcript:Solyc01g099120.2.1	CsaV3_1G038960	1e-47
8- 30:	transcript:Solyc01g099320.2.1	CsaV3_1G038920	8e-37
8- 31:	transcript:Solyc01g099330.2.1	CsaV3_1G038910	0
8- 32:	transcript:Solyc01g099340.2.1	CsaV3_1G038890	3e-120
8- 33:	transcript:Solyc01g099370.2.1	CsaV3_1G038880	8e-34
8- 34:	transcript:Solyc01g099620.2.1	CsaV3_1G038860	0
8- 35:	transcript:Solyc01g099680.2.1	CsaV3_1G038850	3e-92
8- 36:	transcript:Solyc01g099700.2.1	CsaV3_1G038840	7e-146
8- 37:	transcript:Solyc01g099710.2.1	CsaV3_1G038830	0
8- 38:	transcript:Solyc01g099810.2.1	CsaV3_1G038750	3e-110
8- 39:	transcript:Solyc01g099870.1.1	CsaV3_1G038700	3e-53
8- 40:	transcript:Solyc01g099890.2.1	CsaV3_1G038680	1e-123
8- 41:	transcript:Solyc01g099900.2.1	CsaV3_1G038670	7e-116
8- 42:	transcript:Solyc01g099910.2.1	CsaV3_1G038660	8e-165
8- 43:	transcript:Solyc01g099930.2.1	CsaV3_1G038640	8e-39
8- 44:	transcript:Solyc01g099940.2.1	CsaV3_1G038630	5e-151
8- 45:	transcript:Solyc01g099960.2.1	CsaV3_1G038620	0
8- 46:	transcript:Solyc01g099970.2.1	CsaV3_1G038610	0
8- 47:	transcript:Solyc01g099980.2.1	CsaV3_1G038600	2e-170
8- 48:	transcript:Solyc01g100240.2.1	CsaV3_1G038350	3e-44
8- 49:	transcript:Solyc01g100270.2.1	CsaV3_1G038340	0
8- 50:	transcript:Solyc01g100310.2.1	CsaV3_1G038290	2e-52
8- 51:	transcript:Solyc01g100440.1.1	CsaV3_1G038270	6e-57
8- 52:	transcript:Solyc01g100490.2.1	CsaV3_1G038260	7e-118
## Alignment 9: score=4961.0 e_value=0 N=105 1&chr2 plus
9- 0:	transcript:Solyc01g108300.2.1	CsaV3_2G013910	4e-11
9- 1:	transcript:Solyc01g108520.1.1	CsaV3_2G014070	3e-66
9- 2:	transcript:Solyc01g108660.2.1	CsaV3_2G014210	0
9- 3:	transcript:Solyc01g108670.2.1	CsaV3_2G014220	0
9- 4:	transcript:Solyc01g108680.2.1	CsaV3_2G014230	7e-89
9- 5:	transcript:Solyc01g108910.2.1	CsaV3_2G014240	1e-74
9- 6:	transcript:Solyc01g109080.2.1	CsaV3_2G014290	0
9- 7:	transcript:Solyc01g109110.2.1	CsaV3_2G014330	0
9- 8:	transcript:Solyc01g109170.2.1	CsaV3_2G014340	3e-97
9- 9:	transcript:Solyc01g109180.2.1	CsaV3_2G014350	0
9- 10:	transcript:Solyc01g109200.2.1	CsaV3_2G014360	1e-155
9- 11:	transcript:Solyc01g109220.2.1	CsaV3_2G014370	2e-29
9- 12:	transcript:Solyc01g109400.2.1	CsaV3_2G014380	8e-110
9- 13:	transcript:Solyc01g109410.2.1	CsaV3_2G014400	0
9- 14:	transcript:Solyc01g109460.2.1	CsaV3_2G014540	0
9- 15:	transcript:Solyc01g109470.2.1	CsaV3_2G014600	3e-87
9- 16:	transcript:Solyc01g109530.2.1	CsaV3_2G014640	0
9- 17:	transcript:Solyc01g109540.2.1	CsaV3_2G014650	0
9- 18:	transcript:Solyc01g109570.2.1	CsaV3_2G014660	0
9- 19:	transcript:Solyc01g109580.2.1	CsaV3_2G014670	0
9- 20:	transcript:Solyc01g109650.2.1	CsaV3_2G014680	0
9- 21:	transcript:Solyc01g109660.2.1	CsaV3_2G014690	4e-40
9- 22:	transcript:Solyc01g109670.2.1	CsaV3_2G014710	1e-13
9- 23:	transcript:Solyc01g109680.2.1	CsaV3_2G014720	2e-38
9- 24:	transcript:Solyc01g109700.2.1	CsaV3_2G014750	8e-53
9- 25:	transcript:Solyc01g109710.2.1	CsaV3_2G014760	1e-103
9- 26:	transcript:Solyc01g109740.2.1	CsaV3_2G014800	8e-153
9- 27:	transcript:Solyc01g109770.2.1	CsaV3_2G014850	3e-113
9- 28:	transcript:Solyc01g109780.2.1	CsaV3_2G014890	6e-39
9- 29:	transcript:Solyc01g109790.2.1	CsaV3_2G014910	0
9- 30:	transcript:Solyc01g109800.2.1	CsaV3_2G014930	6e-36
9- 31:	transcript:Solyc01g109830.2.1	CsaV3_2G014940	0
9- 32:	transcript:Solyc01g109840.2.1	CsaV3_2G014950	1e-14
9- 33:	transcript:Solyc01g109860.2.1	CsaV3_2G014960	0
9- 34:	transcript:Solyc01g109880.2.1	CsaV3_2G014980	2e-44
9- 35:	transcript:Solyc01g109890.2.1	CsaV3_2G014990	2e-157
9- 36:	transcript:Solyc01g109900.2.1	CsaV3_2G015000	6e-20
9- 37:	transcript:Solyc01g109910.2.1	CsaV3_2G015010	4e-142
9- 38:	transcript:Solyc01g109920.2.1	CsaV3_2G015030	5e-16
9- 39:	transcript:Solyc01g109930.2.1	CsaV3_2G015040	1e-161
9- 40:	transcript:Solyc01g109960.2.1	CsaV3_2G015050	0
9- 41:	transcript:Solyc01g109970.2.1	CsaV3_2G015070	0
9- 42:	transcript:Solyc01g109980.2.1	CsaV3_2G015080	0
9- 43:	transcript:Solyc01g110000.2.1	CsaV3_2G015110	0
9- 44:	transcript:Solyc01g110040.2.1	CsaV3_2G015120	1e-42
9- 45:	transcript:Solyc01g110110.2.1	CsaV3_2G015130	0
9- 46:	transcript:Solyc01g110180.2.1	CsaV3_2G015160	6e-56
9- 47:	transcript:Solyc01g110190.2.1	CsaV3_2G015170	0
9- 48:	transcript:Solyc01g110280.2.1	CsaV3_2G015190	0
9- 49:	transcript:Solyc01g110290.2.1	CsaV3_2G015210	0
9- 50:	transcript:Solyc01g110300.2.1	CsaV3_2G015220	0
9- 51:	transcript:Solyc01g110310.2.1	CsaV3_2G015250	2e-73
9- 52:	transcript:Solyc01g110340.2.1	CsaV3_2G015270	0
9- 53:	transcript:Solyc01g110360.2.1	CsaV3_2G015280	0
9- 54:	transcript:Solyc01g110390.2.1	CsaV3_2G015290	2e-64
9- 55:	transcript:Solyc01g110410.2.1	CsaV3_2G015300	2e-175
9- 56:	transcript:Solyc01g110440.2.1	CsaV3_2G015310	0
9- 57:	transcript:Solyc01g110520.2.1	CsaV3_2G015340	0
9- 58:	transcript:Solyc01g110550.2.1	CsaV3_2G015360	5e-84
9- 59:	transcript:Solyc01g110560.2.1	CsaV3_2G015370	2e-46
9- 60:	transcript:Solyc01g110570.2.1	CsaV3_2G015380	2e-52
9- 61:	transcript:Solyc01g110660.2.1	CsaV3_2G015400	2e-25
9- 62:	transcript:Solyc01g110710.2.1	CsaV3_2G015410	2e-33
9- 63:	transcript:Solyc01g110860.1.1	CsaV3_2G015480	1e-32
9- 64:	transcript:Solyc01g110920.2.1	CsaV3_2G015500	4e-33
9- 65:	transcript:Solyc01g110930.1.1	CsaV3_2G015510	3e-33
9- 66:	transcript:Solyc01g110940.2.1	CsaV3_2G015530	6e-35
9- 67:	transcript:Solyc01g111020.2.1	CsaV3_2G015630	0
9- 68:	transcript:Solyc01g111090.2.1	CsaV3_2G015650	6e-180
9- 69:	transcript:Solyc01g111120.2.1	CsaV3_2G015690	0
9- 70:	transcript:Solyc01g111130.2.1	CsaV3_2G015700	3e-109
9- 71:	transcript:Solyc01g111140.2.1	CsaV3_2G015710	0
9- 72:	transcript:Solyc01g111150.2.1	CsaV3_2G015720	2e-107
9- 73:	transcript:Solyc01g111200.2.1	CsaV3_2G015760	3e-88
9- 74:	transcript:Solyc01g111210.2.1	CsaV3_2G015780	1e-93
9- 75:	transcript:Solyc01g111220.2.1	CsaV3_2G015790	0
9- 76:	transcript:Solyc01g111230.2.1	CsaV3_2G015830	2e-57
9- 77:	transcript:Solyc01g111250.2.1	CsaV3_2G015840	7e-179
9- 78:	transcript:Solyc01g111270.2.1	CsaV3_2G015860	0
9- 79:	transcript:Solyc01g111310.2.1	CsaV3_2G015870	0
9- 80:	transcript:Solyc01g111320.2.1	CsaV3_2G015880	4e-141
9- 81:	transcript:Solyc01g111340.2.1	CsaV3_2G015900	0
9- 82:	transcript:Solyc01g111350.2.1	CsaV3_2G015910	0
9- 83:	transcript:Solyc01g111360.2.1	CsaV3_2G015950	2e-114
9- 84:	transcript:Solyc01g111370.2.1	CsaV3_2G015970	0
9- 85:	transcript:Solyc01g111380.2.1	CsaV3_2G015980	4e-93
9- 86:	transcript:Solyc01g111400.2.1	CsaV3_2G015990	0
9- 87:	transcript:Solyc01g111440.2.1	CsaV3_2G016000	0
9- 88:	transcript:Solyc01g111500.2.1	CsaV3_2G016030	1e-125
9- 89:	transcript:Solyc01g111520.2.1	CsaV3_2G016040	0
9- 90:	transcript:Solyc01g111530.2.1	CsaV3_2G016050	0
9- 91:	transcript:Solyc01g111550.2.1	CsaV3_2G016060	3e-158
9- 92:	transcript:Solyc01g111560.2.1	CsaV3_2G016070	2e-122
9- 93:	transcript:Solyc01g111570.2.1	CsaV3_2G016090	0
9- 94:	transcript:Solyc01g111580.2.1	CsaV3_2G016100	1e-123
9- 95:	transcript:Solyc01g111610.2.1	CsaV3_2G016110	6e-36
9- 96:	transcript:Solyc01g111620.2.1	CsaV3_2G016130	8e-150
9- 97:	transcript:Solyc01g111670.2.1	CsaV3_2G016180	1e-51
9- 98:	transcript:Solyc01g111680.2.1	CsaV3_2G016190	0
9- 99:	transcript:Solyc01g111720.2.1	CsaV3_2G016200	1e-90
9-100:	transcript:Solyc01g111730.2.1	CsaV3_2G016210	0
9-101:	transcript:Solyc01g111740.2.1	CsaV3_2G016220	0
9-102:	transcript:Solyc01g111750.2.1	CsaV3_2G016230	1e-94
9-103:	transcript:Solyc01g111780.2.1	CsaV3_2G016250	0
9-104:	transcript:Solyc01g111790.1.1	CsaV3_2G016260	1e-136
## Alignment 10: score=4821.0 e_value=0 N=104 1&chr2 plus
10- 0:	transcript:Solyc01g097040.2.1	CsaV3_2G003900	5e-180
10- 1:	transcript:Solyc01g097120.2.1	CsaV3_2G003950	7e-62
10- 2:	transcript:Solyc01g097160.2.1	CsaV3_2G003960	0
10- 3:	transcript:Solyc01g097190.2.1	CsaV3_2G003990	0
10- 4:	transcript:Solyc01g097230.2.1	CsaV3_2G004000	4e-22
10- 5:	transcript:Solyc01g097240.2.1	CsaV3_2G004040	1e-58
10- 6:	transcript:Solyc01g097290.2.1	CsaV3_2G004120	2e-98
10- 7:	transcript:Solyc01g097320.2.1	CsaV3_2G004140	0
10- 8:	transcript:Solyc01g097330.2.1	CsaV3_2G004160	7e-124
10- 9:	transcript:Solyc01g097340.2.1	CsaV3_2G004170	0
10- 10:	transcript:Solyc01g097350.2.1	CsaV3_2G004180	2e-115
10- 11:	transcript:Solyc01g097400.1.1	CsaV3_2G004200	3e-132
10- 12:	transcript:Solyc01g097440.2.1	CsaV3_2G004220	0
10- 13:	transcript:Solyc01g097450.2.1	CsaV3_2G004230	3e-93
10- 14:	transcript:Solyc01g097460.2.1	CsaV3_2G004240	5e-150
10- 15:	transcript:Solyc01g097470.2.1	CsaV3_2G004250	6e-45
10- 16:	transcript:Solyc01g097480.1.1	CsaV3_2G004260	2e-07
10- 17:	transcript:Solyc01g097500.2.1	CsaV3_2G004270	0
10- 18:	transcript:Solyc01g097740.2.1	CsaV3_2G004290	0
10- 19:	transcript:Solyc01g097790.2.1	CsaV3_2G004300	5e-177
10- 20:	transcript:Solyc01g097820.2.1	CsaV3_2G004310	6e-79
10- 21:	transcript:Solyc01g097840.2.1	CsaV3_2G004330	0
10- 22:	transcript:Solyc01g097870.2.1	CsaV3_2G004340	2e-85
10- 23:	transcript:Solyc01g097890.2.1	CsaV3_2G004350	4e-27
10- 24:	transcript:Solyc01g097910.2.1	CsaV3_2G004360	2e-70
10- 25:	transcript:Solyc01g097920.2.1	CsaV3_2G004390	1e-142
10- 26:	transcript:Solyc01g098090.2.1	CsaV3_2G004410	0
10- 27:	transcript:Solyc01g098110.2.1	CsaV3_2G004420	0
10- 28:	transcript:Solyc01g098160.2.1	CsaV3_2G004450	0
10- 29:	transcript:Solyc01g098170.2.1	CsaV3_2G004460	0
10- 30:	transcript:Solyc01g098180.2.1	CsaV3_2G004470	0
10- 31:	transcript:Solyc01g098200.2.1	CsaV3_2G004540	2e-80
10- 32:	transcript:Solyc01g098440.1.1	CsaV3_2G004830	5e-174
10- 33:	transcript:Solyc01g098570.2.1	CsaV3_2G004840	2e-51
10- 34:	transcript:Solyc01g098640.2.1	CsaV3_2G004910	9e-146
10- 35:	transcript:Solyc01g098650.2.1	CsaV3_2G004920	0
10- 36:	transcript:Solyc01g098700.2.1	CsaV3_2G004990	0
10- 37:	transcript:Solyc01g098720.2.1	CsaV3_2G005070	3e-80
10- 38:	transcript:Solyc01g098780.2.1	CsaV3_2G005090	3e-103
10- 39:	transcript:Solyc01g098790.1.1	CsaV3_2G005100	2e-55
10- 40:	transcript:Solyc01g098830.2.1	CsaV3_2G005130	4e-96
10- 41:	transcript:Solyc01g098840.2.1	CsaV3_2G005140	0
10- 42:	transcript:Solyc01g098860.2.1	CsaV3_2G005150	1e-24
10- 43:	transcript:Solyc01g098870.2.1	CsaV3_2G005180	2e-100
10- 44:	transcript:Solyc01g098910.2.1	CsaV3_2G005190	3e-171
10- 45:	transcript:Solyc01g098920.2.1	CsaV3_2G005200	0
10- 46:	transcript:Solyc01g098930.2.1	CsaV3_2G005220	7e-67
10- 47:	transcript:Solyc01g098960.1.1	CsaV3_2G005230	0
10- 48:	transcript:Solyc01g098980.2.1	CsaV3_2G005240	0
10- 49:	transcript:Solyc01g098990.2.1	CsaV3_2G005300	4e-130
10- 50:	transcript:Solyc01g099000.1.1	CsaV3_2G005320	4e-145
10- 51:	transcript:Solyc01g099110.2.1	CsaV3_2G005330	0
10- 52:	transcript:Solyc01g099130.2.1	CsaV3_2G005340	1e-113
10- 53:	transcript:Solyc01g099150.2.1	CsaV3_2G005350	0
10- 54:	transcript:Solyc01g099180.2.1	CsaV3_2G006460	0
10- 55:	transcript:Solyc01g099230.2.1	CsaV3_2G006480	2e-147
10- 56:	transcript:Solyc01g099350.2.1	CsaV3_2G006540	0
10- 57:	transcript:Solyc01g099360.2.1	CsaV3_2G006550	1e-101
10- 58:	transcript:Solyc01g099370.2.1	CsaV3_2G006560	7e-48
10- 59:	transcript:Solyc01g099410.2.1	CsaV3_2G006590	2e-74
10- 60:	transcript:Solyc01g099430.2.1	CsaV3_2G006600	1e-31
10- 61:	transcript:Solyc01g099600.2.1	CsaV3_2G006610	2e-45
10- 62:	transcript:Solyc01g099690.2.1	CsaV3_2G006650	2e-168
10- 63:	transcript:Solyc01g099840.2.1	CsaV3_2G006690	1e-41
10- 64:	transcript:Solyc01g099900.2.1	CsaV3_2G006750	1e-116
10- 65:	transcript:Solyc01g099990.2.1	CsaV3_2G006760	1e-77
10- 66:	transcript:Solyc01g100020.2.1	CsaV3_2G006790	0
10- 67:	transcript:Solyc01g100040.2.1	CsaV3_2G006810	0
10- 68:	transcript:Solyc01g100050.2.1	CsaV3_2G006820	0
10- 69:	transcript:Solyc01g100090.1.1	CsaV3_2G006830	9e-81
10- 70:	transcript:Solyc01g100170.2.1	CsaV3_2G006850	0
10- 71:	transcript:Solyc01g100230.2.1	CsaV3_2G006870	1e-54
10- 72:	transcript:Solyc01g100240.2.1	CsaV3_2G006890	1e-68
10- 73:	transcript:Solyc01g100280.2.1	CsaV3_2G006900	0
10- 74:	transcript:Solyc01g100290.2.1	CsaV3_2G006910	3e-156
10- 75:	transcript:Solyc01g100310.2.1	CsaV3_2G006930	1e-64
10- 76:	transcript:Solyc01g100330.2.1	CsaV3_2G006940	9e-101
10- 77:	transcript:Solyc01g100340.2.1	CsaV3_2G006960	1e-48
10- 78:	transcript:Solyc01g100350.2.1	CsaV3_2G006970	4e-133
10- 79:	transcript:Solyc01g100370.2.1	CsaV3_2G006980	1e-77
10- 80:	transcript:Solyc01g100380.2.1	CsaV3_2G006990	0
10- 81:	transcript:Solyc01g100390.2.1	CsaV3_2G007000	0
10- 82:	transcript:Solyc01g100400.2.1	CsaV3_2G007010	1e-147
10- 83:	transcript:Solyc01g100450.1.1	CsaV3_2G007050	0
10- 84:	transcript:Solyc01g100480.2.1	CsaV3_2G007060	2e-83
10- 85:	transcript:Solyc01g100490.2.1	CsaV3_2G007080	6e-93
10- 86:	transcript:Solyc01g100510.2.1	CsaV3_2G007120	6e-104
10- 87:	transcript:Solyc01g100530.2.1	CsaV3_2G007130	0
10- 88:	transcript:Solyc01g100600.2.1	CsaV3_2G007150	3e-125
10- 89:	transcript:Solyc01g100610.2.1	CsaV3_2G007160	0
10- 90:	transcript:Solyc01g100660.2.1	CsaV3_2G007180	7e-46
10- 91:	transcript:Solyc01g100720.2.1	CsaV3_2G007200	0
10- 92:	transcript:Solyc01g100740.2.1	CsaV3_2G007210	0
10- 93:	transcript:Solyc01g100810.2.1	CsaV3_2G007220	0
10- 94:	transcript:Solyc01g100840.2.1	CsaV3_2G007260	3e-92
10- 95:	transcript:Solyc01g100930.2.1	CsaV3_2G007270	2e-178
10- 96:	transcript:Solyc01g100950.2.1	CsaV3_2G007280	2e-100
10- 97:	transcript:Solyc01g101100.2.1	CsaV3_2G007300	2e-98
10- 98:	transcript:Solyc01g102300.2.1	CsaV3_2G007370	2e-122
10- 99:	transcript:Solyc01g102340.2.1	CsaV3_2G007390	1e-83
10-100:	transcript:Solyc01g102360.1.1	CsaV3_2G007400	0
10-101:	transcript:Solyc01g102380.2.1	CsaV3_2G007410	3e-100
10-102:	transcript:Solyc01g102430.2.1	CsaV3_2G007440	4e-12
10-103:	transcript:Solyc01g102440.2.1	CsaV3_2G007450	7e-34
## Alignment 11: score=788.0 e_value=8.5e-50 N=19 1&chr2 plus
11- 0:	transcript:Solyc01g108930.2.1	CsaV3_2G028280	2e-16
11- 1:	transcript:Solyc01g109120.2.1	CsaV3_2G028300	2e-157
11- 2:	transcript:Solyc01g109140.2.1	CsaV3_2G028330	1e-158
11- 3:	transcript:Solyc01g109340.2.1	CsaV3_2G028400	6e-76
11- 4:	transcript:Solyc01g109370.2.1	CsaV3_2G028420	4e-149
11- 5:	transcript:Solyc01g109430.2.1	CsaV3_2G028540	2e-104
11- 6:	transcript:Solyc01g109610.2.1	CsaV3_2G028650	1e-112
11- 7:	transcript:Solyc01g109690.1.1	CsaV3_2G028790	6e-26
11- 8:	transcript:Solyc01g109740.2.1	CsaV3_2G028840	1e-132
11- 9:	transcript:Solyc01g109880.2.1	CsaV3_2G029010	5e-46
11- 10:	transcript:Solyc01g109940.2.1	CsaV3_2G029040	0
11- 11:	transcript:Solyc01g110050.1.1	CsaV3_2G029150	0
11- 12:	transcript:Solyc01g110110.2.1	CsaV3_2G029200	0
11- 13:	transcript:Solyc01g110120.2.1	CsaV3_2G029210	0
11- 14:	transcript:Solyc01g110140.2.1	CsaV3_2G029220	2e-45
11- 15:	transcript:Solyc01g110180.2.1	CsaV3_2G029230	1e-62
11- 16:	transcript:Solyc01g110380.2.1	CsaV3_2G029280	0
11- 17:	transcript:Solyc01g110470.2.1	CsaV3_2G029370	2e-101
11- 18:	transcript:Solyc01g110570.2.1	CsaV3_2G029400	4e-44
## Alignment 12: score=371.0 e_value=3.6e-17 N=9 1&chr2 plus
12- 0:	transcript:Solyc01g107780.2.1	CsaV3_2G016350	1e-11
12- 1:	transcript:Solyc01g107890.2.1	CsaV3_2G016410	2e-86
12- 2:	transcript:Solyc01g107990.2.1	CsaV3_2G016450	2e-133
12- 3:	transcript:Solyc01g108090.1.1	CsaV3_2G016680	1e-17
12- 4:	transcript:Solyc01g108120.2.1	CsaV3_2G016860	5e-35
12- 5:	transcript:Solyc01g108170.2.1	CsaV3_2G016870	9e-21
12- 6:	transcript:Solyc01g108190.2.1	CsaV3_2G016890	3e-40
12- 7:	transcript:Solyc01g108280.2.1	CsaV3_2G016930	0
12- 8:	transcript:Solyc01g108380.1.1	CsaV3_2G017000	2e-06
## Alignment 13: score=354.0 e_value=1.4e-14 N=8 1&chr2 plus
13- 0:	transcript:Solyc01g106830.2.1	CsaV3_2G025970	5e-07
13- 1:	transcript:Solyc01g106910.2.1	CsaV3_2G026020	3e-15
13- 2:	transcript:Solyc01g107140.1.1	CsaV3_2G026190	5e-55
13- 3:	transcript:Solyc01g107170.2.1	CsaV3_2G026210	3e-49
13- 4:	transcript:Solyc01g107200.2.1	CsaV3_2G026220	5e-145
13- 5:	transcript:Solyc01g107240.2.1	CsaV3_2G026230	1e-40
13- 6:	transcript:Solyc01g107350.2.1	CsaV3_2G026290	0
13- 7:	transcript:Solyc01g107370.2.1	CsaV3_2G026300	8e-28
## Alignment 14: score=272.0 e_value=7.1e-13 N=7 1&chr2 plus
14- 0:	transcript:Solyc01g010320.1.1	CsaV3_2G010430	1e-11
14- 1:	transcript:Solyc01g010390.2.1	CsaV3_2G010460	6e-171
14- 2:	transcript:Solyc01g010590.2.1	CsaV3_2G010590	1e-124
14- 3:	transcript:Solyc01g010860.2.1	CsaV3_2G010670	1e-121
14- 4:	transcript:Solyc01g010870.2.1	CsaV3_2G010740	0
14- 5:	transcript:Solyc01g010900.2.1	CsaV3_2G010790	0
14- 6:	transcript:Solyc01g011100.2.1	CsaV3_2G010880	0
## Alignment 15: score=385.0 e_value=7.3e-14 N=8 1&chr2 minus
15- 0:	transcript:Solyc01g108280.2.1	CsaV3_2G014200	0
15- 1:	transcript:Solyc01g108300.2.1	CsaV3_2G014190	3e-142
15- 2:	transcript:Solyc01g108310.2.1	CsaV3_2G014170	1e-131
15- 3:	transcript:Solyc01g108320.2.1	CsaV3_2G014160	3e-123
15- 4:	transcript:Solyc01g108340.2.1	CsaV3_2G014150	0
15- 5:	transcript:Solyc01g108350.2.1	CsaV3_2G014140	1e-42
15- 6:	transcript:Solyc01g108440.2.1	CsaV3_2G014120	7e-34
15- 7:	transcript:Solyc01g108500.2.1	CsaV3_2G014110	2e-178
## Alignment 16: score=342.0 e_value=4.3e-17 N=8 1&chr2 minus
16- 0:	transcript:Solyc01g099350.2.1	CsaV3_2G007150	2e-36
16- 1:	transcript:Solyc01g099460.1.1	CsaV3_2G006900	8e-44
16- 2:	transcript:Solyc01g099720.2.1	CsaV3_2G006740	3e-170
16- 3:	transcript:Solyc01g099750.2.1	CsaV3_2G006730	0
16- 4:	transcript:Solyc01g099760.2.1	CsaV3_2G006720	0
16- 5:	transcript:Solyc01g099850.2.1	CsaV3_2G006680	6e-126
16- 6:	transcript:Solyc01g099860.2.1	CsaV3_2G006670	0
16- 7:	transcript:Solyc01g099870.1.1	CsaV3_2G006660	7e-66
## Alignment 17: score=334.0 e_value=2.9e-11 N=7 1&chr2 minus
17- 0:	transcript:Solyc01g109230.2.1	CsaV3_2G014510	4e-141
17- 1:	transcript:Solyc01g109250.2.1	CsaV3_2G014500	9e-32
17- 2:	transcript:Solyc01g109260.2.1	CsaV3_2G014470	9e-69
17- 3:	transcript:Solyc01g109280.2.1	CsaV3_2G014450	0
17- 4:	transcript:Solyc01g109300.2.1	CsaV3_2G014440	0
17- 5:	transcript:Solyc01g109380.2.1	CsaV3_2G014410	3e-166
17- 6:	transcript:Solyc01g109430.2.1	CsaV3_2G014390	7e-127
## Alignment 18: score=276.0 e_value=4.8e-09 N=6 1&chr2 minus
18- 0:	transcript:Solyc01g007930.2.1	CsaV3_2G024910	2e-144
18- 1:	transcript:Solyc01g007940.2.1	CsaV3_2G024880	0
18- 2:	transcript:Solyc01g007950.2.1	CsaV3_2G024860	0
18- 3:	transcript:Solyc01g007960.2.1	CsaV3_2G024820	6e-165
18- 4:	transcript:Solyc01g008000.2.1	CsaV3_2G024640	4e-130
18- 5:	transcript:Solyc01g008010.2.1	CsaV3_2G024620	3e-130
## Alignment 19: score=1783.0 e_value=7.9e-122 N=37 1&chr3 plus
19- 0:	transcript:Solyc01g079680.2.1	CsaV3_3G013520	0
19- 1:	transcript:Solyc01g079710.2.1	CsaV3_3G013530	2e-167
19- 2:	transcript:Solyc01g079740.2.1	CsaV3_3G013540	2e-30
19- 3:	transcript:Solyc01g079800.2.1	CsaV3_3G013560	0
19- 4:	transcript:Solyc01g079830.2.1	CsaV3_3G013590	4e-20
19- 5:	transcript:Solyc01g079840.2.1	CsaV3_3G013600	0
19- 6:	transcript:Solyc01g079860.2.1	CsaV3_3G013610	1e-171
19- 7:	transcript:Solyc01g079880.2.1	CsaV3_3G013630	2e-147
19- 8:	transcript:Solyc01g079890.2.1	CsaV3_3G013640	1e-73
19- 9:	transcript:Solyc01g079900.1.1	CsaV3_3G013660	2e-46
19- 10:	transcript:Solyc01g080050.2.1	CsaV3_3G013690	2e-91
19- 11:	transcript:Solyc01g080070.2.1	CsaV3_3G013710	8e-47
19- 12:	transcript:Solyc01g080080.2.1	CsaV3_3G013720	3e-65
19- 13:	transcript:Solyc01g080100.2.1	CsaV3_3G013730	6e-69
19- 14:	transcript:Solyc01g080110.2.1	CsaV3_3G013740	7e-131
19- 15:	transcript:Solyc01g080120.2.1	CsaV3_3G013750	0
19- 16:	transcript:Solyc01g080140.2.1	CsaV3_3G013760	2e-180
19- 17:	transcript:Solyc01g080150.2.1	CsaV3_3G013770	1e-104
19- 18:	transcript:Solyc01g080220.2.1	CsaV3_3G013790	3e-102
19- 19:	transcript:Solyc01g080250.2.1	CsaV3_3G013800	0
19- 20:	transcript:Solyc01g080260.2.1	CsaV3_3G013830	0
19- 21:	transcript:Solyc01g080280.2.1	CsaV3_3G013840	0
19- 22:	transcript:Solyc01g080290.2.1	CsaV3_3G013850	1e-60
19- 23:	transcript:Solyc01g080340.2.1	CsaV3_3G013870	2e-89
19- 24:	transcript:Solyc01g080380.2.1	CsaV3_3G013880	4e-166
19- 25:	transcript:Solyc01g080400.2.1	CsaV3_3G013890	0
19- 26:	transcript:Solyc01g080410.2.1	CsaV3_3G013910	7e-83
19- 27:	transcript:Solyc01g080430.2.1	CsaV3_3G013920	0
19- 28:	transcript:Solyc01g080460.2.1	CsaV3_3G013930	0
19- 29:	transcript:Solyc01g080470.2.1	CsaV3_3G013940	4e-130
19- 30:	transcript:Solyc01g080480.2.1	CsaV3_3G013960	0
19- 31:	transcript:Solyc01g080490.2.1	CsaV3_3G013970	8e-61
19- 32:	transcript:Solyc01g080510.2.1	CsaV3_3G013990	4e-131
19- 33:	transcript:Solyc01g080530.2.1	CsaV3_3G014000	1e-158
19- 34:	transcript:Solyc01g080540.2.1	CsaV3_3G014010	6e-54
19- 35:	transcript:Solyc01g080550.1.1	CsaV3_3G014020	6e-167
19- 36:	transcript:Solyc01g080660.2.1	CsaV3_3G014050	1e-60
## Alignment 20: score=1134.0 e_value=2.8e-69 N=24 1&chr3 plus
20- 0:	transcript:Solyc01g107390.2.1	CsaV3_3G018080	0
20- 1:	transcript:Solyc01g107410.2.1	CsaV3_3G018100	5e-144
20- 2:	transcript:Solyc01g107430.2.1	CsaV3_3G018110	9e-46
20- 3:	transcript:Solyc01g107450.2.1	CsaV3_3G018130	4e-21
20- 4:	transcript:Solyc01g107460.2.1	CsaV3_3G018150	2e-54
20- 5:	transcript:Solyc01g107470.2.1	CsaV3_3G018160	7e-39
20- 6:	transcript:Solyc01g107550.2.1	CsaV3_3G018170	0
20- 7:	transcript:Solyc01g107590.2.1	CsaV3_3G018190	0
20- 8:	transcript:Solyc01g107610.2.1	CsaV3_3G018210	5e-48
20- 9:	transcript:Solyc01g107620.2.1	CsaV3_3G018220	2e-95
20- 10:	transcript:Solyc01g107650.2.1	CsaV3_3G018230	0
20- 11:	transcript:Solyc01g107730.2.1	CsaV3_3G018270	5e-125
20- 12:	transcript:Solyc01g107790.2.1	CsaV3_3G018310	2e-92
20- 13:	transcript:Solyc01g107860.2.1	CsaV3_3G018360	1e-93
20- 14:	transcript:Solyc01g107870.2.1	CsaV3_3G018370	0
20- 15:	transcript:Solyc01g107920.2.1	CsaV3_3G018390	8e-129
20- 16:	transcript:Solyc01g107980.2.1	CsaV3_3G018440	0
20- 17:	transcript:Solyc01g107990.2.1	CsaV3_3G018470	0
20- 18:	transcript:Solyc01g108000.2.1	CsaV3_3G018490	0
20- 19:	transcript:Solyc01g108110.2.1	CsaV3_3G018500	0
20- 20:	transcript:Solyc01g108160.2.1	CsaV3_3G018530	1e-21
20- 21:	transcript:Solyc01g108170.2.1	CsaV3_3G018550	7e-29
20- 22:	transcript:Solyc01g108200.2.1	CsaV3_3G018570	9e-67
20- 23:	transcript:Solyc01g108240.2.1	CsaV3_3G018600	6e-49
## Alignment 21: score=1056.0 e_value=1.1e-61 N=22 1&chr3 plus
21- 0:	transcript:Solyc01g091550.2.1	CsaV3_3G009140	2e-45
21- 1:	transcript:Solyc01g091580.2.1	CsaV3_3G009150	0
21- 2:	transcript:Solyc01g091590.2.1	CsaV3_3G009160	1e-37
21- 3:	transcript:Solyc01g091600.2.1	CsaV3_3G009200	1e-130
21- 4:	transcript:Solyc01g091640.2.1	CsaV3_3G009210	0
21- 5:	transcript:Solyc01g091650.2.1	CsaV3_3G009220	0
21- 6:	transcript:Solyc01g091700.2.1	CsaV3_3G009250	6e-112
21- 7:	transcript:Solyc01g091710.2.1	CsaV3_3G009260	4e-114
21- 8:	transcript:Solyc01g091730.2.1	CsaV3_3G009270	1e-53
21- 9:	transcript:Solyc01g091740.2.1	CsaV3_3G009280	0
21- 10:	transcript:Solyc01g091760.2.1	CsaV3_3G009290	3e-63
21- 11:	transcript:Solyc01g091800.2.1	CsaV3_3G009300	1e-158
21- 12:	transcript:Solyc01g091830.2.1	CsaV3_3G009320	1e-27
21- 13:	transcript:Solyc01g091840.2.1	CsaV3_3G009330	0
21- 14:	transcript:Solyc01g091940.2.1	CsaV3_3G009380	0
21- 15:	transcript:Solyc01g091950.2.1	CsaV3_3G009390	0
21- 16:	transcript:Solyc01g092950.2.1	CsaV3_3G009400	1e-25
21- 17:	transcript:Solyc01g093970.2.1	CsaV3_3G009420	0
21- 18:	transcript:Solyc01g093990.2.1	CsaV3_3G009430	9e-118
21- 19:	transcript:Solyc01g094010.2.1	CsaV3_3G009460	2e-14
21- 20:	transcript:Solyc01g094080.2.1	CsaV3_3G009480	0
21- 21:	transcript:Solyc01g094150.2.1	CsaV3_3G009500	0
## Alignment 22: score=967.0 e_value=1.9e-54 N=20 1&chr3 plus
22- 0:	transcript:Solyc01g088380.1.1	CsaV3_3G010270	0
22- 1:	transcript:Solyc01g088390.2.1	CsaV3_3G010280	4e-177
22- 2:	transcript:Solyc01g088400.2.1	CsaV3_3G010290	0
22- 3:	transcript:Solyc01g088470.2.1	CsaV3_3G010320	2e-66
22- 4:	transcript:Solyc01g088480.2.1	CsaV3_3G010330	3e-116
22- 5:	transcript:Solyc01g088510.2.1	CsaV3_3G010360	0
22- 6:	transcript:Solyc01g088530.2.1	CsaV3_3G010380	1e-77
22- 7:	transcript:Solyc01g088570.2.1	CsaV3_3G010390	4e-50
22- 8:	transcript:Solyc01g088580.1.1	CsaV3_3G010420	5e-28
22- 9:	transcript:Solyc01g088600.2.1	CsaV3_3G010430	0
22- 10:	transcript:Solyc01g088610.2.1	CsaV3_3G010440	5e-63
22- 11:	transcript:Solyc01g088630.1.1	CsaV3_3G010450	2e-80
22- 12:	transcript:Solyc01g088660.2.1	CsaV3_3G010480	6e-29
22- 13:	transcript:Solyc01g088690.2.1	CsaV3_3G010500	0
22- 14:	transcript:Solyc01g088700.2.1	CsaV3_3G010520	0
22- 15:	transcript:Solyc01g088710.2.1	CsaV3_3G010530	1e-82
22- 16:	transcript:Solyc01g088770.2.1	CsaV3_3G010620	8e-35
22- 17:	transcript:Solyc01g088780.2.1	CsaV3_3G010650	3e-109
22- 18:	transcript:Solyc01g088800.2.1	CsaV3_3G010670	0
22- 19:	transcript:Solyc01g088820.2.1	CsaV3_3G010680	2e-98
## Alignment 23: score=722.0 e_value=2e-36 N=15 1&chr3 plus
23- 0:	transcript:Solyc01g067280.2.1	CsaV3_3G014150	4e-73
23- 1:	transcript:Solyc01g067300.2.1	CsaV3_3G014160	2e-49
23- 2:	transcript:Solyc01g067340.1.1	CsaV3_3G014190	2e-18
23- 3:	transcript:Solyc01g067360.2.1	CsaV3_3G014220	1e-165
23- 4:	transcript:Solyc01g067380.2.1	CsaV3_3G014240	5e-130
23- 5:	transcript:Solyc01g067400.2.1	CsaV3_3G014260	0
23- 6:	transcript:Solyc01g067440.2.1	CsaV3_3G014270	2e-57
23- 7:	transcript:Solyc01g067480.2.1	CsaV3_3G014290	0
23- 8:	transcript:Solyc01g067500.2.1	CsaV3_3G014300	0
23- 9:	transcript:Solyc01g067530.2.1	CsaV3_3G014310	0
23- 10:	transcript:Solyc01g067540.1.1	CsaV3_3G014320	2e-59
23- 11:	transcript:Solyc01g067550.2.1	CsaV3_3G014330	0
23- 12:	transcript:Solyc01g067560.2.1	CsaV3_3G014420	0
23- 13:	transcript:Solyc01g067580.2.1	CsaV3_3G014430	2e-43
23- 14:	transcript:Solyc01g067620.2.1	CsaV3_3G014440	0
## Alignment 24: score=616.0 e_value=1.5e-31 N=13 1&chr3 plus
24- 0:	transcript:Solyc01g095360.2.1	CsaV3_3G008290	8e-65
24- 1:	transcript:Solyc01g095370.2.1	CsaV3_3G008300	0
24- 2:	transcript:Solyc01g095400.2.1	CsaV3_3G008330	0
24- 3:	transcript:Solyc01g095420.2.1	CsaV3_3G008340	1e-94
24- 4:	transcript:Solyc01g095430.2.1	CsaV3_3G008350	6e-69
24- 5:	transcript:Solyc01g095460.2.1	CsaV3_3G008360	2e-144
24- 6:	transcript:Solyc01g095470.2.1	CsaV3_3G008370	1e-178
24- 7:	transcript:Solyc01g095500.2.1	CsaV3_3G008400	1e-46
24- 8:	transcript:Solyc01g095510.2.1	CsaV3_3G008410	4e-152
24- 9:	transcript:Solyc01g095520.2.1	CsaV3_3G008420	3e-21
24- 10:	transcript:Solyc01g095550.2.1	CsaV3_3G008440	0
24- 11:	transcript:Solyc01g095570.2.1	CsaV3_3G008470	0
24- 12:	transcript:Solyc01g095810.2.1	CsaV3_3G008560	1e-20
## Alignment 25: score=437.0 e_value=2.9e-21 N=10 1&chr3 plus
25- 0:	transcript:Solyc01g090840.2.1	CsaV3_3G002660	2e-39
25- 1:	transcript:Solyc01g090950.2.1	CsaV3_3G002800	0
25- 2:	transcript:Solyc01g090970.2.1	CsaV3_3G002950	1e-25
25- 3:	transcript:Solyc01g091010.2.1	CsaV3_3G003040	3e-65
25- 4:	transcript:Solyc01g091030.2.1	CsaV3_3G003060	1e-18
25- 5:	transcript:Solyc01g091200.2.1	CsaV3_3G003130	0
25- 6:	transcript:Solyc01g091220.2.1	CsaV3_3G003150	2e-103
25- 7:	transcript:Solyc01g091230.2.1	CsaV3_3G003180	0
25- 8:	transcript:Solyc01g091260.2.1	CsaV3_3G003220	2e-27
25- 9:	transcript:Solyc01g091320.2.1	CsaV3_3G003250	2e-140
## Alignment 26: score=382.0 e_value=4e-13 N=8 1&chr3 plus
26- 0:	transcript:Solyc01g104130.2.1	CsaV3_3G018840	2e-13
26- 1:	transcript:Solyc01g104190.2.1	CsaV3_3G018850	3e-59
26- 2:	transcript:Solyc01g104220.2.1	CsaV3_3G018860	8e-100
26- 3:	transcript:Solyc01g104240.2.1	CsaV3_3G018880	2e-100
26- 4:	transcript:Solyc01g104260.2.1	CsaV3_3G018890	7e-41
26- 5:	transcript:Solyc01g104290.1.1	CsaV3_3G018900	1e-105
26- 6:	transcript:Solyc01g104310.2.1	CsaV3_3G018910	0
26- 7:	transcript:Solyc01g104380.2.1	CsaV3_3G018920	5e-31
## Alignment 27: score=381.0 e_value=6.7e-17 N=9 1&chr3 plus
27- 0:	transcript:Solyc01g088510.2.1	CsaV3_3G049560	0
27- 1:	transcript:Solyc01g088560.2.1	CsaV3_3G049570	3e-146
27- 2:	transcript:Solyc01g088580.1.1	CsaV3_3G049590	8e-17
27- 3:	transcript:Solyc01g088660.2.1	CsaV3_3G049670	3e-24
27- 4:	transcript:Solyc01g088690.2.1	CsaV3_3G049710	1e-168
27- 5:	transcript:Solyc01g088740.2.1	CsaV3_3G049750	1e-151
27- 6:	transcript:Solyc01g089920.2.1	CsaV3_3G049840	7e-22
27- 7:	transcript:Solyc01g090170.2.1	CsaV3_3G049890	4e-129
27- 8:	transcript:Solyc01g090220.2.1	CsaV3_3G049980	5e-86
## Alignment 28: score=374.0 e_value=4.1e-14 N=8 1&chr3 plus
28- 0:	transcript:Solyc01g091050.2.1	CsaV3_3G016190	0
28- 1:	transcript:Solyc01g091100.2.1	CsaV3_3G016210	3e-24
28- 2:	transcript:Solyc01g091110.2.1	CsaV3_3G016230	2e-32
28- 3:	transcript:Solyc01g091200.2.1	CsaV3_3G016290	4e-118
28- 4:	transcript:Solyc01g091250.2.1	CsaV3_3G016310	8e-53
28- 5:	transcript:Solyc01g091340.2.1	CsaV3_3G016330	4e-96
28- 6:	transcript:Solyc01g091370.2.1	CsaV3_3G016340	2e-76
28- 7:	transcript:Solyc01g091380.2.1	CsaV3_3G016350	0
## Alignment 29: score=363.0 e_value=8.3e-19 N=9 1&chr3 plus
29- 0:	transcript:Solyc01g094370.2.1	CsaV3_3G017090	3e-18
29- 1:	transcript:Solyc01g094400.2.1	CsaV3_3G017120	2e-73
29- 2:	transcript:Solyc01g094560.2.1	CsaV3_3G017240	5e-67
29- 3:	transcript:Solyc01g094660.2.1	CsaV3_3G017250	8e-155
29- 4:	transcript:Solyc01g094890.2.1	CsaV3_3G017380	0
29- 5:	transcript:Solyc01g094920.2.1	CsaV3_3G017400	7e-79
29- 6:	transcript:Solyc01g094940.2.1	CsaV3_3G017460	3e-58
29- 7:	transcript:Solyc01g095030.2.1	CsaV3_3G017490	1e-71
29- 8:	transcript:Solyc01g095050.2.1	CsaV3_3G017750	2e-51
## Alignment 30: score=338.0 e_value=1.7e-13 N=8 1&chr3 plus
30- 0:	transcript:Solyc01g109570.2.1	CsaV3_3G045050	0
30- 1:	transcript:Solyc01g109610.2.1	CsaV3_3G045090	8e-85
30- 2:	transcript:Solyc01g109650.2.1	CsaV3_3G045140	0
30- 3:	transcript:Solyc01g109670.2.1	CsaV3_3G045170	1e-14
30- 4:	transcript:Solyc01g109790.2.1	CsaV3_3G045370	0
30- 5:	transcript:Solyc01g109880.2.1	CsaV3_3G045480	2e-41
30- 6:	transcript:Solyc01g110000.2.1	CsaV3_3G045500	0
30- 7:	transcript:Solyc01g110140.2.1	CsaV3_3G045570	5e-48
## Alignment 31: score=308.0 e_value=1.4e-14 N=8 1&chr3 plus
31- 0:	transcript:Solyc01g105280.2.1	CsaV3_3G047510	4e-161
31- 1:	transcript:Solyc01g105350.1.1	CsaV3_3G047570	0
31- 2:	transcript:Solyc01g105410.2.1	CsaV3_3G047580	1e-119
31- 3:	transcript:Solyc01g105670.2.1	CsaV3_3G047790	0
31- 4:	transcript:Solyc01g105720.2.1	CsaV3_3G047930	6e-47
31- 5:	transcript:Solyc01g105780.2.1	CsaV3_3G047970	2e-41
31- 6:	transcript:Solyc01g105800.2.1	CsaV3_3G048150	1e-35
31- 7:	transcript:Solyc01g106020.2.1	CsaV3_3G048360	5e-83
## Alignment 32: score=299.0 e_value=1.9e-11 N=7 1&chr3 plus
32- 0:	transcript:Solyc01g095200.2.1	CsaV3_3G021710	2e-111
32- 1:	transcript:Solyc01g095240.2.1	CsaV3_3G021720	6e-22
32- 2:	transcript:Solyc01g095490.2.1	CsaV3_3G021820	4e-105
32- 3:	transcript:Solyc01g095500.2.1	CsaV3_3G021840	7e-49
32- 4:	transcript:Solyc01g095520.2.1	CsaV3_3G021920	2e-14
32- 5:	transcript:Solyc01g095630.2.1	CsaV3_3G021980	2e-41
32- 6:	transcript:Solyc01g095700.2.1	CsaV3_3G022000	2e-93
## Alignment 33: score=289.0 e_value=9.4e-11 N=7 1&chr3 plus
33- 0:	transcript:Solyc01g099290.2.1	CsaV3_3G014450	1e-45
33- 1:	transcript:Solyc01g099370.2.1	CsaV3_3G014550	3e-33
33- 2:	transcript:Solyc01g099600.2.1	CsaV3_3G014590	2e-29
33- 3:	transcript:Solyc01g099770.2.1	CsaV3_3G014730	1e-97
33- 4:	transcript:Solyc01g099870.1.1	CsaV3_3G014800	1e-84
33- 5:	transcript:Solyc01g099910.2.1	CsaV3_3G014850	3e-132
33- 6:	transcript:Solyc01g099940.2.1	CsaV3_3G014870	3e-127
## Alignment 34: score=1852.0 e_value=7.7e-136 N=39 1&chr3 minus
34- 0:	transcript:Solyc01g093990.2.1	CsaV3_3G009350	4e-18
34- 1:	transcript:Solyc01g094170.2.1	CsaV3_3G009130	0
34- 2:	transcript:Solyc01g094280.2.1	CsaV3_3G009100	0
34- 3:	transcript:Solyc01g094290.2.1	CsaV3_3G009090	0
34- 4:	transcript:Solyc01g094320.2.1	CsaV3_3G009070	4e-102
34- 5:	transcript:Solyc01g094330.2.1	CsaV3_3G009060	0
34- 6:	transcript:Solyc01g094340.2.1	CsaV3_3G009050	3e-19
34- 7:	transcript:Solyc01g094350.2.1	CsaV3_3G009030	0
34- 8:	transcript:Solyc01g094360.2.1	CsaV3_3G009020	1e-128
34- 9:	transcript:Solyc01g094370.2.1	CsaV3_3G009010	5e-13
34- 10:	transcript:Solyc01g094400.2.1	CsaV3_3G009000	1e-67
34- 11:	transcript:Solyc01g094470.2.1	CsaV3_3G008990	7e-13
34- 12:	transcript:Solyc01g094510.1.1	CsaV3_3G008970	3e-07
34- 13:	transcript:Solyc01g094520.2.1	CsaV3_3G008960	2e-132
34- 14:	transcript:Solyc01g094530.2.1	CsaV3_3G008950	0
34- 15:	transcript:Solyc01g094600.2.1	CsaV3_3G008940	0
34- 16:	transcript:Solyc01g094620.2.1	CsaV3_3G008910	0
34- 17:	transcript:Solyc01g094640.2.1	CsaV3_3G008900	2e-146
34- 18:	transcript:Solyc01g094650.2.1	CsaV3_3G008890	4e-49
34- 19:	transcript:Solyc01g094660.2.1	CsaV3_3G008870	0
34- 20:	transcript:Solyc01g094720.2.1	CsaV3_3G008860	0
34- 21:	transcript:Solyc01g094770.2.1	CsaV3_3G008850	8e-58
34- 22:	transcript:Solyc01g094800.2.1	CsaV3_3G008840	0
34- 23:	transcript:Solyc01g094810.2.1	CsaV3_3G008830	1e-113
34- 24:	transcript:Solyc01g094820.2.1	CsaV3_3G008820	1e-79
34- 25:	transcript:Solyc01g094840.2.1	CsaV3_3G008810	9e-42
34- 26:	transcript:Solyc01g094950.2.1	CsaV3_3G008740	2e-105
34- 27:	transcript:Solyc01g095020.2.1	CsaV3_3G008680	6e-177
34- 28:	transcript:Solyc01g095030.2.1	CsaV3_3G008670	4e-104
34- 29:	transcript:Solyc01g095040.2.1	CsaV3_3G008650	0
34- 30:	transcript:Solyc01g095060.2.1	CsaV3_3G008640	5e-25
34- 31:	transcript:Solyc01g095070.2.1	CsaV3_3G008630	7e-28
34- 32:	transcript:Solyc01g095100.2.1	CsaV3_3G008610	3e-91
34- 33:	transcript:Solyc01g095140.2.1	CsaV3_3G008590	6e-61
34- 34:	transcript:Solyc01g095180.2.1	CsaV3_3G008560	2e-62
34- 35:	transcript:Solyc01g095200.2.1	CsaV3_3G008540	1e-115
34- 36:	transcript:Solyc01g095230.2.1	CsaV3_3G008530	3e-141
34- 37:	transcript:Solyc01g095240.2.1	CsaV3_3G008520	6e-08
34- 38:	transcript:Solyc01g095280.2.1	CsaV3_3G008500	1e-147
## Alignment 35: score=1747.0 e_value=1e-126 N=38 1&chr3 minus
35- 0:	transcript:Solyc01g081610.2.1	CsaV3_3G032600	0
35- 1:	transcript:Solyc01g081620.2.1	CsaV3_3G032580	0
35- 2:	transcript:Solyc01g073700.2.1	CsaV3_3G032570	0
35- 3:	transcript:Solyc01g073710.2.1	CsaV3_3G032560	5e-72
35- 4:	transcript:Solyc01g073780.2.1	CsaV3_3G032540	1e-30
35- 5:	transcript:Solyc01g073900.2.1	CsaV3_3G032490	2e-52
35- 6:	transcript:Solyc01g073910.2.1	CsaV3_3G032480	6e-54
35- 7:	transcript:Solyc01g073920.2.1	CsaV3_3G032460	1e-55
35- 8:	transcript:Solyc01g073930.2.1	CsaV3_3G032450	2e-149
35- 9:	transcript:Solyc01g074010.2.1	CsaV3_3G032420	0
35- 10:	transcript:Solyc01g086640.2.1	CsaV3_3G032400	0
35- 11:	transcript:Solyc01g086700.2.1	CsaV3_3G032350	0
35- 12:	transcript:Solyc01g086750.2.1	CsaV3_3G032340	0
35- 13:	transcript:Solyc01g086850.2.1	CsaV3_3G032290	7e-130
35- 14:	transcript:Solyc01g086920.2.1	CsaV3_3G032280	4e-80
35- 15:	transcript:Solyc01g086960.2.1	CsaV3_3G032250	1e-64
35- 16:	transcript:Solyc01g086980.2.1	CsaV3_3G032240	1e-174
35- 17:	transcript:Solyc01g087090.2.1	CsaV3_3G032210	5e-29
35- 18:	transcript:Solyc01g087120.2.1	CsaV3_3G032180	8e-50
35- 19:	transcript:Solyc01g087130.2.1	CsaV3_3G032170	1e-77
35- 20:	transcript:Solyc01g087140.2.1	CsaV3_3G032160	5e-81
35- 21:	transcript:Solyc01g087150.2.1	CsaV3_3G032150	0
35- 22:	transcript:Solyc01g087170.2.1	CsaV3_3G032140	0
35- 23:	transcript:Solyc01g087180.2.1	CsaV3_3G032130	4e-35
35- 24:	transcript:Solyc01g087280.1.1	CsaV3_3G032100	8e-140
35- 25:	transcript:Solyc01g087380.2.1	CsaV3_3G032090	2e-16
35- 26:	transcript:Solyc01g087470.2.1	CsaV3_3G032060	4e-179
35- 27:	transcript:Solyc01g087500.2.1	CsaV3_3G032050	0
35- 28:	transcript:Solyc01g087540.2.1	CsaV3_3G032040	0
35- 29:	transcript:Solyc01g087560.2.1	CsaV3_3G032010	0
35- 30:	transcript:Solyc01g087680.2.1	CsaV3_3G031980	2e-126
35- 31:	transcript:Solyc01g087690.1.1	CsaV3_3G031970	1e-103
35- 32:	transcript:Solyc01g087730.2.1	CsaV3_3G031960	6e-167
35- 33:	transcript:Solyc01g087750.2.1	CsaV3_3G031930	3e-167
35- 34:	transcript:Solyc01g087890.2.1	CsaV3_3G031920	0
35- 35:	transcript:Solyc01g087990.2.1	CsaV3_3G031900	1e-87
35- 36:	transcript:Solyc01g088020.2.1	CsaV3_3G031890	0
35- 37:	transcript:Solyc01g088050.2.1	CsaV3_3G031880	0
## Alignment 36: score=1486.0 e_value=1.9e-96 N=31 1&chr3 minus
36- 0:	transcript:Solyc01g095580.2.1	CsaV3_3G008270	0
36- 1:	transcript:Solyc01g095590.2.1	CsaV3_3G008240	3e-146
36- 2:	transcript:Solyc01g095620.2.1	CsaV3_3G008220	0
36- 3:	transcript:Solyc01g095630.2.1	CsaV3_3G008170	1e-49
36- 4:	transcript:Solyc01g095670.2.1	CsaV3_3G008160	2e-172
36- 5:	transcript:Solyc01g095700.2.1	CsaV3_3G008140	3e-105
36- 6:	transcript:Solyc01g095770.2.1	CsaV3_3G008110	0
36- 7:	transcript:Solyc01g095780.2.1	CsaV3_3G008100	3e-15
36- 8:	transcript:Solyc01g095810.2.1	CsaV3_3G008090	1e-40
36- 9:	transcript:Solyc01g095910.1.1	CsaV3_3G008060	2e-42
36- 10:	transcript:Solyc01g095980.2.1	CsaV3_3G008050	5e-73
36- 11:	transcript:Solyc01g096010.2.1	CsaV3_3G008030	0
36- 12:	transcript:Solyc01g096040.2.1	CsaV3_3G008020	0
36- 13:	transcript:Solyc01g096050.2.1	CsaV3_3G007980	0
36- 14:	transcript:Solyc01g096060.2.1	CsaV3_3G007970	0
36- 15:	transcript:Solyc01g096080.2.1	CsaV3_3G007960	6e-21
36- 16:	transcript:Solyc01g096100.2.1	CsaV3_3G007950	7e-107
36- 17:	transcript:Solyc01g096110.2.1	CsaV3_3G007940	0
36- 18:	transcript:Solyc01g096120.2.1	CsaV3_3G007900	3e-34
36- 19:	transcript:Solyc01g096130.2.1	CsaV3_3G007890	2e-99
36- 20:	transcript:Solyc01g096150.2.1	CsaV3_3G007880	4e-35
36- 21:	transcript:Solyc01g096160.2.1	CsaV3_3G007870	0
36- 22:	transcript:Solyc01g096170.2.1	CsaV3_3G007860	0
36- 23:	transcript:Solyc01g096180.2.1	CsaV3_3G007840	2e-118
36- 24:	transcript:Solyc01g096240.2.1	CsaV3_3G007830	2e-140
36- 25:	transcript:Solyc01g096250.2.1	CsaV3_3G007790	6e-08
36- 26:	transcript:Solyc01g096270.2.1	CsaV3_3G007770	4e-10
36- 27:	transcript:Solyc01g096300.2.1	CsaV3_3G007760	3e-101
36- 28:	transcript:Solyc01g096320.2.1	CsaV3_3G007750	4e-60
36- 29:	transcript:Solyc01g096340.2.1	CsaV3_3G007730	9e-34
36- 30:	transcript:Solyc01g096360.2.1	CsaV3_3G007720	4e-171
## Alignment 37: score=1367.0 e_value=1.2e-97 N=29 1&chr3 minus
37- 0:	transcript:Solyc01g090700.2.1	CsaV3_3G010140	1e-99
37- 1:	transcript:Solyc01g090800.2.1	CsaV3_3G010070	5e-39
37- 2:	transcript:Solyc01g091050.2.1	CsaV3_3G009870	0
37- 3:	transcript:Solyc01g091060.1.1	CsaV3_3G009850	1e-158
37- 4:	transcript:Solyc01g091070.2.1	CsaV3_3G009840	0
37- 5:	transcript:Solyc01g091120.2.1	CsaV3_3G009830	0
37- 6:	transcript:Solyc01g091130.2.1	CsaV3_3G009820	0
37- 7:	transcript:Solyc01g091190.2.1	CsaV3_3G009780	0
37- 8:	transcript:Solyc01g091200.2.1	CsaV3_3G009770	0
37- 9:	transcript:Solyc01g091210.2.1	CsaV3_3G009750	2e-138
37- 10:	transcript:Solyc01g091230.2.1	CsaV3_3G009740	0
37- 11:	transcript:Solyc01g091240.2.1	CsaV3_3G009730	1e-83
37- 12:	transcript:Solyc01g091250.2.1	CsaV3_3G009720	3e-22
37- 13:	transcript:Solyc01g091280.2.1	CsaV3_3G009710	0
37- 14:	transcript:Solyc01g091310.2.1	CsaV3_3G009700	0
37- 15:	transcript:Solyc01g091330.2.1	CsaV3_3G009690	1e-98
37- 16:	transcript:Solyc01g091350.2.1	CsaV3_3G009680	0
37- 17:	transcript:Solyc01g091370.2.1	CsaV3_3G009660	3e-101
37- 18:	transcript:Solyc01g091390.2.1	CsaV3_3G009640	0
37- 19:	transcript:Solyc01g091400.2.1	CsaV3_3G009630	4e-48
37- 20:	transcript:Solyc01g091450.2.1	CsaV3_3G009620	9e-166
37- 21:	transcript:Solyc01g091460.2.1	CsaV3_3G009610	0
37- 22:	transcript:Solyc01g091470.2.1	CsaV3_3G009600	1e-75
37- 23:	transcript:Solyc01g091480.2.1	CsaV3_3G009580	0
37- 24:	transcript:Solyc01g091490.2.1	CsaV3_3G009560	5e-12
37- 25:	transcript:Solyc01g091500.2.1	CsaV3_3G009550	0
37- 26:	transcript:Solyc01g091510.2.1	CsaV3_3G009540	0
37- 27:	transcript:Solyc01g091540.1.1	CsaV3_3G009530	4e-52
37- 28:	transcript:Solyc01g091780.2.1	CsaV3_3G009310	2e-150
## Alignment 38: score=1347.0 e_value=9.1e-85 N=28 1&chr3 minus
38- 0:	transcript:Solyc01g006700.2.1	CsaV3_3G038440	6e-165
38- 1:	transcript:Solyc01g006730.2.1	CsaV3_3G038320	0
38- 2:	transcript:Solyc01g006740.2.1	CsaV3_3G038290	0
38- 3:	transcript:Solyc01g006790.2.1	CsaV3_3G038280	3e-34
38- 4:	transcript:Solyc01g006810.2.1	CsaV3_3G038260	2e-83
38- 5:	transcript:Solyc01g006830.2.1	CsaV3_3G038240	9e-81
38- 6:	transcript:Solyc01g006840.2.1	CsaV3_3G038220	0
38- 7:	transcript:Solyc01g006850.1.1	CsaV3_3G038200	0
38- 8:	transcript:Solyc01g006860.2.1	CsaV3_3G038180	2e-90
38- 9:	transcript:Solyc01g006870.2.1	CsaV3_3G038170	7e-159
38- 10:	transcript:Solyc01g006890.2.1	CsaV3_3G038150	0
38- 11:	transcript:Solyc01g006900.2.1	CsaV3_3G038130	1e-18
38- 12:	transcript:Solyc01g006930.2.1	CsaV3_3G038100	2e-72
38- 13:	transcript:Solyc01g006940.2.1	CsaV3_3G038090	1e-98
38- 14:	transcript:Solyc01g006950.2.1	CsaV3_3G038070	7e-161
38- 15:	transcript:Solyc01g006960.2.1	CsaV3_3G038050	0
38- 16:	transcript:Solyc01g006970.2.1	CsaV3_3G038040	0
38- 17:	transcript:Solyc01g007000.2.1	CsaV3_3G038010	2e-155
38- 18:	transcript:Solyc01g007070.2.1	CsaV3_3G038000	0
38- 19:	transcript:Solyc01g007080.2.1	CsaV3_3G037990	4e-119
38- 20:	transcript:Solyc01g007110.2.1	CsaV3_3G037960	4e-153
38- 21:	transcript:Solyc01g007130.2.1	CsaV3_3G037940	0
38- 22:	transcript:Solyc01g007160.2.1	CsaV3_3G037920	2e-116
38- 23:	transcript:Solyc01g007190.2.1	CsaV3_3G037910	1e-35
38- 24:	transcript:Solyc01g007220.2.1	CsaV3_3G037880	1e-30
38- 25:	transcript:Solyc01g007230.2.1	CsaV3_3G037820	6e-36
38- 26:	transcript:Solyc01g007260.2.1	CsaV3_3G037800	0
38- 27:	transcript:Solyc01g007270.1.1	CsaV3_3G037780	2e-35
## Alignment 39: score=1258.0 e_value=1.1e-80 N=27 1&chr3 minus
39- 0:	transcript:Solyc01g102530.2.1	CsaV3_3G006850	7e-143
39- 1:	transcript:Solyc01g102580.2.1	CsaV3_3G006840	0
39- 2:	transcript:Solyc01g102610.2.1	CsaV3_3G006820	0
39- 3:	transcript:Solyc01g102730.2.1	CsaV3_3G006810	1e-151
39- 4:	transcript:Solyc01g102740.2.1	CsaV3_3G006790	3e-115
39- 5:	transcript:Solyc01g102750.2.1	CsaV3_3G006760	4e-135
39- 6:	transcript:Solyc01g102810.2.1	CsaV3_3G006750	0
39- 7:	transcript:Solyc01g102820.2.1	CsaV3_3G006740	1e-141
39- 8:	transcript:Solyc01g102940.2.1	CsaV3_3G006730	0
39- 9:	transcript:Solyc01g102960.2.1	CsaV3_3G006720	8e-61
39- 10:	transcript:Solyc01g103010.2.1	CsaV3_3G006660	0
39- 11:	transcript:Solyc01g103030.2.1	CsaV3_3G006650	0
39- 12:	transcript:Solyc01g103090.2.1	CsaV3_3G006640	6e-175
39- 13:	transcript:Solyc01g103110.2.1	CsaV3_3G006630	0
39- 14:	transcript:Solyc01g103140.2.1	CsaV3_3G006610	0
39- 15:	transcript:Solyc01g103150.2.1	CsaV3_3G006600	0
39- 16:	transcript:Solyc01g103190.2.1	CsaV3_3G006580	2e-34
39- 17:	transcript:Solyc01g103320.2.1	CsaV3_3G006570	1e-27
39- 18:	transcript:Solyc01g103370.2.1	CsaV3_3G006540	2e-134
39- 19:	transcript:Solyc01g103400.2.1	CsaV3_3G006510	6e-17
39- 20:	transcript:Solyc01g103410.2.1	CsaV3_3G006500	4e-113
39- 21:	transcript:Solyc01g103470.2.1	CsaV3_3G006440	3e-21
39- 22:	transcript:Solyc01g103490.2.1	CsaV3_3G006420	0
39- 23:	transcript:Solyc01g103500.2.1	CsaV3_3G006410	5e-43
39- 24:	transcript:Solyc01g103530.2.1	CsaV3_3G006380	0
39- 25:	transcript:Solyc01g103620.2.1	CsaV3_3G006360	2e-155
39- 26:	transcript:Solyc01g103680.2.1	CsaV3_3G006350	0
## Alignment 40: score=997.0 e_value=8.5e-64 N=22 1&chr3 minus
40- 0:	transcript:Solyc01g065980.2.1	CsaV3_3G014920	1e-43
40- 1:	transcript:Solyc01g066050.2.1	CsaV3_3G014910	3e-102
40- 2:	transcript:Solyc01g066310.2.1	CsaV3_3G014880	0
40- 3:	transcript:Solyc01g066360.2.1	CsaV3_3G014870	0
40- 4:	transcript:Solyc01g066430.2.1	CsaV3_3G014860	2e-64
40- 5:	transcript:Solyc01g066450.2.1	CsaV3_3G014850	6e-132
40- 6:	transcript:Solyc01g066480.2.1	CsaV3_3G014840	6e-131
40- 7:	transcript:Solyc01g066520.2.1	CsaV3_3G014830	0
40- 8:	transcript:Solyc01g066570.2.1	CsaV3_3G014820	3e-26
40- 9:	transcript:Solyc01g066590.2.1	CsaV3_3G014810	2e-53
40- 10:	transcript:Solyc01g066640.2.1	CsaV3_3G014790	1e-64
40- 11:	transcript:Solyc01g066680.2.1	CsaV3_3G014750	6e-39
40- 12:	transcript:Solyc01g066760.2.1	CsaV3_3G014740	5e-14
40- 13:	transcript:Solyc01g066810.2.1	CsaV3_3G014720	9e-49
40- 14:	transcript:Solyc01g066840.2.1	CsaV3_3G014610	4e-49
40- 15:	transcript:Solyc01g066870.2.1	CsaV3_3G014600	3e-129
40- 16:	transcript:Solyc01g066880.2.1	CsaV3_3G014590	3e-32
40- 17:	transcript:Solyc01g066900.2.1	CsaV3_3G014580	5e-53
40- 18:	transcript:Solyc01g066950.1.1	CsaV3_3G014570	3e-40
40- 19:	transcript:Solyc01g067000.2.1	CsaV3_3G014550	4e-49
40- 20:	transcript:Solyc01g067090.2.1	CsaV3_3G014540	1e-144
40- 21:	transcript:Solyc01g067100.2.1	CsaV3_3G014450	0
## Alignment 41: score=900.0 e_value=1.9e-52 N=19 1&chr3 minus
41- 0:	transcript:Solyc01g080860.2.1	CsaV3_3G010220	0
41- 1:	transcript:Solyc01g080870.2.1	CsaV3_3G010210	0
41- 2:	transcript:Solyc01g080890.2.1	CsaV3_3G010180	3e-09
41- 3:	transcript:Solyc01g080900.2.1	CsaV3_3G010170	0
41- 4:	transcript:Solyc01g080920.2.1	CsaV3_3G010160	1e-150
41- 5:	transcript:Solyc01g080930.2.1	CsaV3_3G010140	0
41- 6:	transcript:Solyc01g080940.2.1	CsaV3_3G010120	4e-164
41- 7:	transcript:Solyc01g080950.2.1	CsaV3_3G010110	2e-16
41- 8:	transcript:Solyc01g080960.2.1	CsaV3_3G010090	3e-100
41- 9:	transcript:Solyc01g081080.1.1	CsaV3_3G010080	7e-94
41- 10:	transcript:Solyc01g081190.2.1	CsaV3_3G010000	4e-46
41- 11:	transcript:Solyc01g081250.2.1	CsaV3_3G009990	1e-32
41- 12:	transcript:Solyc01g081290.2.1	CsaV3_3G009980	3e-162
41- 13:	transcript:Solyc01g081380.2.1	CsaV3_3G009970	0
41- 14:	transcript:Solyc01g081390.2.1	CsaV3_3G009960	0
41- 15:	transcript:Solyc01g081400.2.1	CsaV3_3G009950	1e-37
41- 16:	transcript:Solyc01g081420.1.1	CsaV3_3G009930	5e-115
41- 17:	transcript:Solyc01g081460.2.1	CsaV3_3G009910	2e-117
41- 18:	transcript:Solyc01g081500.2.1	CsaV3_3G009890	7e-51
## Alignment 42: score=769.0 e_value=4.3e-41 N=16 1&chr3 minus
42- 0:	transcript:Solyc01g103690.2.1	CsaV3_3G019320	0
42- 1:	transcript:Solyc01g103760.2.1	CsaV3_3G019310	0
42- 2:	transcript:Solyc01g103770.2.1	CsaV3_3G019300	4e-29
42- 3:	transcript:Solyc01g103860.2.1	CsaV3_3G019280	2e-158
42- 4:	transcript:Solyc01g103880.2.1	CsaV3_3G019270	1e-32
42- 5:	transcript:Solyc01g103890.2.1	CsaV3_3G019260	0
42- 6:	transcript:Solyc01g103920.2.1	CsaV3_3G019210	2e-54
42- 7:	transcript:Solyc01g103930.2.1	CsaV3_3G019200	0
42- 8:	transcript:Solyc01g103960.2.1	CsaV3_3G019190	0
42- 9:	transcript:Solyc01g104000.2.1	CsaV3_3G019180	0
42- 10:	transcript:Solyc01g104010.2.1	CsaV3_3G019170	6e-116
42- 11:	transcript:Solyc01g104030.2.1	CsaV3_3G019160	0
42- 12:	transcript:Solyc01g104040.2.1	CsaV3_3G019150	0
42- 13:	transcript:Solyc01g104050.2.1	CsaV3_3G019140	0
42- 14:	transcript:Solyc01g104070.2.1	CsaV3_3G019110	0
42- 15:	transcript:Solyc01g104100.2.1	CsaV3_3G019060	2e-72
## Alignment 43: score=633.0 e_value=6.4e-33 N=14 1&chr3 minus
43- 0:	transcript:Solyc01g058390.2.1	CsaV3_3G015300	0
43- 1:	transcript:Solyc01g058540.2.1	CsaV3_3G015290	6e-49
43- 2:	transcript:Solyc01g058650.2.1	CsaV3_3G015280	1e-12
43- 3:	transcript:Solyc01g058670.2.1	CsaV3_3G015270	2e-67
43- 4:	transcript:Solyc01g058720.2.1	CsaV3_3G015240	2e-33
43- 5:	transcript:Solyc01g058730.2.1	CsaV3_3G015230	0
43- 6:	transcript:Solyc01g059840.1.1	CsaV3_3G015220	1e-163
43- 7:	transcript:Solyc01g059870.2.1	CsaV3_3G015190	0
43- 8:	transcript:Solyc01g059900.2.1	CsaV3_3G015180	7e-54
43- 9:	transcript:Solyc01g059920.2.1	CsaV3_3G015150	0
43- 10:	transcript:Solyc01g059930.2.1	CsaV3_3G015130	7e-84
43- 11:	transcript:Solyc01g060040.2.1	CsaV3_3G015110	0
43- 12:	transcript:Solyc01g060080.2.1	CsaV3_3G015100	0
43- 13:	transcript:Solyc01g060180.2.1	CsaV3_3G015070	0
## Alignment 44: score=612.0 e_value=1e-28 N=13 1&chr3 minus
44- 0:	transcript:Solyc01g090380.2.1	CsaV3_3G007610	2e-130
44- 1:	transcript:Solyc01g090420.2.1	CsaV3_3G007580	0
44- 2:	transcript:Solyc01g090460.2.1	CsaV3_3G007560	2e-88
44- 3:	transcript:Solyc01g090500.2.1	CsaV3_3G007550	1e-31
44- 4:	transcript:Solyc01g090560.2.1	CsaV3_3G007490	2e-52
44- 5:	transcript:Solyc01g090590.2.1	CsaV3_3G007470	0
44- 6:	transcript:Solyc01g090710.2.1	CsaV3_3G007460	0
44- 7:	transcript:Solyc01g090730.2.1	CsaV3_3G007450	2e-36
44- 8:	transcript:Solyc01g090740.2.1	CsaV3_3G007420	1e-24
44- 9:	transcript:Solyc01g090780.2.1	CsaV3_3G007410	0
44- 10:	transcript:Solyc01g090810.2.1	CsaV3_3G007390	8e-136
44- 11:	transcript:Solyc01g090830.2.1	CsaV3_3G007370	8e-18
44- 12:	transcript:Solyc01g090860.2.1	CsaV3_3G007350	0
## Alignment 45: score=444.0 e_value=4.7e-20 N=10 1&chr3 minus
45- 0:	transcript:Solyc01g111240.2.1	CsaV3_3G000780	4e-36
45- 1:	transcript:Solyc01g111280.2.1	CsaV3_3G000760	3e-26
45- 2:	transcript:Solyc01g111320.2.1	CsaV3_3G000750	2e-103
45- 3:	transcript:Solyc01g111330.2.1	CsaV3_3G000740	2e-119
45- 4:	transcript:Solyc01g111440.2.1	CsaV3_3G000710	8e-179
45- 5:	transcript:Solyc01g111450.2.1	CsaV3_3G000690	4e-165
45- 6:	transcript:Solyc01g111560.2.1	CsaV3_3G000660	1e-124
45- 7:	transcript:Solyc01g111640.2.1	CsaV3_3G000620	7e-70
45- 8:	transcript:Solyc01g111730.2.1	CsaV3_3G000550	0
45- 9:	transcript:Solyc01g111880.2.1	CsaV3_3G000460	0
## Alignment 46: score=342.0 e_value=2.8e-11 N=7 1&chr3 minus
46- 0:	transcript:Solyc01g007740.2.1	CsaV3_3G037760	4e-145
46- 1:	transcript:Solyc01g007770.2.1	CsaV3_3G037750	2e-25
46- 2:	transcript:Solyc01g007780.2.1	CsaV3_3G037730	3e-27
46- 3:	transcript:Solyc01g007800.2.1	CsaV3_3G037720	3e-42
46- 4:	transcript:Solyc01g007810.1.1	CsaV3_3G037710	1e-36
46- 5:	transcript:Solyc01g007860.2.1	CsaV3_3G037700	2e-104
46- 6:	transcript:Solyc01g007870.2.1	CsaV3_3G037690	4e-27
## Alignment 47: score=341.0 e_value=1.2e-12 N=7 1&chr3 minus
47- 0:	transcript:Solyc01g060450.2.1	CsaV3_3G015020	6e-98
47- 1:	transcript:Solyc01g060490.2.1	CsaV3_3G015000	2e-25
47- 2:	transcript:Solyc01g065510.2.1	CsaV3_3G014990	4e-08
47- 3:	transcript:Solyc01g065530.2.1	CsaV3_3G014980	0
47- 4:	transcript:Solyc01g065540.2.1	CsaV3_3G014970	0
47- 5:	transcript:Solyc01g065560.2.1	CsaV3_3G014960	4e-129
47- 6:	transcript:Solyc01g065570.2.1	CsaV3_3G014930	3e-43
## Alignment 48: score=1269.0 e_value=2.3e-84 N=27 1&chr4 plus
48- 0:	transcript:Solyc01g005800.2.1	CsaV3_4G023290	0
48- 1:	transcript:Solyc01g005830.2.1	CsaV3_4G023300	2e-41
48- 2:	transcript:Solyc01g005840.2.1	CsaV3_4G023310	4e-91
48- 3:	transcript:Solyc01g005940.2.1	CsaV3_4G023380	0
48- 4:	transcript:Solyc01g005950.2.1	CsaV3_4G023390	0
48- 5:	transcript:Solyc01g005960.2.1	CsaV3_4G023400	0
48- 6:	transcript:Solyc01g005970.2.1	CsaV3_4G023410	0
48- 7:	transcript:Solyc01g005980.2.1	CsaV3_4G023420	2e-61
48- 8:	transcript:Solyc01g005990.2.1	CsaV3_4G023430	2e-59
48- 9:	transcript:Solyc01g006010.2.1	CsaV3_4G023450	2e-95
48- 10:	transcript:Solyc01g006030.2.1	CsaV3_4G023460	1e-147
48- 11:	transcript:Solyc01g006050.2.1	CsaV3_4G023470	8e-132
48- 12:	transcript:Solyc01g006060.2.1	CsaV3_4G023490	3e-66
48- 13:	transcript:Solyc01g006120.2.1	CsaV3_4G023540	0
48- 14:	transcript:Solyc01g006130.2.1	CsaV3_4G023550	5e-74
48- 15:	transcript:Solyc01g006180.2.1	CsaV3_4G023560	0
48- 16:	transcript:Solyc01g006190.2.1	CsaV3_4G023570	8e-153
48- 17:	transcript:Solyc01g006290.2.1	CsaV3_4G023590	5e-105
48- 18:	transcript:Solyc01g006310.2.1	CsaV3_4G023670	6e-102
48- 19:	transcript:Solyc01g006330.2.1	CsaV3_4G023700	0
48- 20:	transcript:Solyc01g006430.2.1	CsaV3_4G023720	5e-63
48- 21:	transcript:Solyc01g006450.2.1	CsaV3_4G023750	0
48- 22:	transcript:Solyc01g006540.2.1	CsaV3_4G023810	0
48- 23:	transcript:Solyc01g006570.1.1	CsaV3_4G023910	3e-12
48- 24:	transcript:Solyc01g006590.1.1	CsaV3_4G023950	7e-89
48- 25:	transcript:Solyc01g006670.2.1	CsaV3_4G024030	5e-169
48- 26:	transcript:Solyc01g006690.2.1	CsaV3_4G024040	0
## Alignment 49: score=1097.0 e_value=5.9e-65 N=23 1&chr4 plus
49- 0:	transcript:Solyc01g106700.2.1	CsaV3_4G000010	1e-36
49- 1:	transcript:Solyc01g106740.2.1	CsaV3_4G000020	0
49- 2:	transcript:Solyc01g106750.1.1	CsaV3_4G000030	2e-48
49- 3:	transcript:Solyc01g106780.2.1	CsaV3_4G000040	0
49- 4:	transcript:Solyc01g106790.2.1	CsaV3_4G000050	1e-60
49- 5:	transcript:Solyc01g106820.2.1	CsaV3_4G000080	0
49- 6:	transcript:Solyc01g106830.2.1	CsaV3_4G000100	1e-05
49- 7:	transcript:Solyc01g106890.2.1	CsaV3_4G000120	1e-18
49- 8:	transcript:Solyc01g106910.2.1	CsaV3_4G000130	2e-35
49- 9:	transcript:Solyc01g106920.2.1	CsaV3_4G000150	0
49- 10:	transcript:Solyc01g106980.1.1	CsaV3_4G000190	1e-154
49- 11:	transcript:Solyc01g107020.2.1	CsaV3_4G000220	5e-89
49- 12:	transcript:Solyc01g107030.2.1	CsaV3_4G000230	4e-59
49- 13:	transcript:Solyc01g107090.2.1	CsaV3_4G000330	8e-21
49- 14:	transcript:Solyc01g107130.2.1	CsaV3_4G000370	0
49- 15:	transcript:Solyc01g107140.1.1	CsaV3_4G000380	4e-68
49- 16:	transcript:Solyc01g107160.2.1	CsaV3_4G000390	0
49- 17:	transcript:Solyc01g107180.2.1	CsaV3_4G000400	0
49- 18:	transcript:Solyc01g107210.2.1	CsaV3_4G000450	5e-52
49- 19:	transcript:Solyc01g107240.2.1	CsaV3_4G000460	1e-46
49- 20:	transcript:Solyc01g107260.2.1	CsaV3_4G000490	2e-141
49- 21:	transcript:Solyc01g107350.2.1	CsaV3_4G000510	0
49- 22:	transcript:Solyc01g107370.2.1	CsaV3_4G000520	2e-34
## Alignment 50: score=718.0 e_value=1.8e-41 N=16 1&chr4 plus
50- 0:	transcript:Solyc01g104870.2.1	CsaV3_4G009090	5e-21
50- 1:	transcript:Solyc01g104970.2.1	CsaV3_4G009310	0
50- 2:	transcript:Solyc01g105080.2.1	CsaV3_4G009350	0
50- 3:	transcript:Solyc01g105100.2.1	CsaV3_4G009360	0
50- 4:	transcript:Solyc01g105120.2.1	CsaV3_4G009390	2e-39
50- 5:	transcript:Solyc01g105150.2.1	CsaV3_4G009430	0
50- 6:	transcript:Solyc01g105160.2.1	CsaV3_4G009440	0
50- 7:	transcript:Solyc01g105220.2.1	CsaV3_4G009450	2e-168
50- 8:	transcript:Solyc01g105280.2.1	CsaV3_4G009460	8e-145
50- 9:	transcript:Solyc01g105290.2.1	CsaV3_4G009470	4e-132
50- 10:	transcript:Solyc01g105410.2.1	CsaV3_4G009510	1e-149
50- 11:	transcript:Solyc01g105540.2.1	CsaV3_4G009550	0
50- 12:	transcript:Solyc01g105560.2.1	CsaV3_4G009570	0
50- 13:	transcript:Solyc01g105650.2.1	CsaV3_4G009640	3e-114
50- 14:	transcript:Solyc01g105680.2.1	CsaV3_4G009650	0
50- 15:	transcript:Solyc01g105690.2.1	CsaV3_4G009670	2e-34
## Alignment 51: score=494.0 e_value=2.7e-22 N=11 1&chr4 plus
51- 0:	transcript:Solyc01g095440.2.1	CsaV3_4G006320	7e-59
51- 1:	transcript:Solyc01g095470.2.1	CsaV3_4G006350	3e-163
51- 2:	transcript:Solyc01g095500.2.1	CsaV3_4G006370	2e-53
51- 3:	transcript:Solyc01g095520.2.1	CsaV3_4G006390	3e-16
51- 4:	transcript:Solyc01g095590.2.1	CsaV3_4G006430	2e-79
51- 5:	transcript:Solyc01g095630.2.1	CsaV3_4G006480	2e-43
51- 6:	transcript:Solyc01g095750.2.1	CsaV3_4G006560	0
51- 7:	transcript:Solyc01g095810.2.1	CsaV3_4G006580	2e-28
51- 8:	transcript:Solyc01g095970.2.1	CsaV3_4G006670	0
51- 9:	transcript:Solyc01g096000.2.1	CsaV3_4G006680	2e-70
51- 10:	transcript:Solyc01g096070.2.1	CsaV3_4G006770	0
## Alignment 52: score=390.0 e_value=4.8e-17 N=9 1&chr4 plus
52- 0:	transcript:Solyc01g073950.2.1	CsaV3_4G024020	8e-77
52- 1:	transcript:Solyc01g086760.2.1	CsaV3_4G024060	2e-45
52- 2:	transcript:Solyc01g086920.2.1	CsaV3_4G024080	4e-72
52- 3:	transcript:Solyc01g086960.2.1	CsaV3_4G024130	7e-31
52- 4:	transcript:Solyc01g087050.2.1	CsaV3_4G024150	3e-112
52- 5:	transcript:Solyc01g087060.2.1	CsaV3_4G024180	7e-55
52- 6:	transcript:Solyc01g087130.2.1	CsaV3_4G024230	1e-70
52- 7:	transcript:Solyc01g087150.2.1	CsaV3_4G024250	0
52- 8:	transcript:Solyc01g087190.2.1	CsaV3_4G024270	8e-64
## Alignment 53: score=317.0 e_value=1e-12 N=7 1&chr4 plus
53- 0:	transcript:Solyc01g008840.2.1	CsaV3_4G017290	0
53- 1:	transcript:Solyc01g008850.2.1	CsaV3_4G017300	0
53- 2:	transcript:Solyc01g008860.1.1	CsaV3_4G017310	2e-145
53- 3:	transcript:Solyc01g008960.2.1	CsaV3_4G017350	0
53- 4:	transcript:Solyc01g009080.2.1	CsaV3_4G017420	9e-31
53- 5:	transcript:Solyc01g009200.2.1	CsaV3_4G017440	2e-06
53- 6:	transcript:Solyc01g009230.2.1	CsaV3_4G017450	0
## Alignment 54: score=295.0 e_value=1.8e-11 N=7 1&chr4 plus
54- 0:	transcript:Solyc01g099910.2.1	CsaV3_4G000850	4e-142
54- 1:	transcript:Solyc01g100120.2.1	CsaV3_4G001020	0
54- 2:	transcript:Solyc01g100210.2.1	CsaV3_4G001050	1e-155
54- 3:	transcript:Solyc01g100350.2.1	CsaV3_4G001160	2e-136
54- 4:	transcript:Solyc01g100370.2.1	CsaV3_4G001170	6e-49
54- 5:	transcript:Solyc01g100460.2.1	CsaV3_4G001220	9e-34
54- 6:	transcript:Solyc01g100520.2.1	CsaV3_4G001270	4e-154
## Alignment 55: score=675.0 e_value=2.4e-31 N=14 1&chr4 minus
55- 0:	transcript:Solyc01g079330.2.1	CsaV3_4G001320	0
55- 1:	transcript:Solyc01g079340.2.1	CsaV3_4G001300	0
55- 2:	transcript:Solyc01g079360.2.1	CsaV3_4G001260	8e-46
55- 3:	transcript:Solyc01g079390.2.1	CsaV3_4G001250	0
55- 4:	transcript:Solyc01g079400.2.1	CsaV3_4G001240	0
55- 5:	transcript:Solyc01g079410.2.1	CsaV3_4G001230	1e-158
55- 6:	transcript:Solyc01g079480.2.1	CsaV3_4G001220	4e-38
55- 7:	transcript:Solyc01g079530.2.1	CsaV3_4G001190	1e-66
55- 8:	transcript:Solyc01g079540.2.1	CsaV3_4G001160	6e-137
55- 9:	transcript:Solyc01g079570.2.1	CsaV3_4G001150	0
55- 10:	transcript:Solyc01g079580.2.1	CsaV3_4G001140	0
55- 11:	transcript:Solyc01g079620.2.1	CsaV3_4G001130	2e-69
55- 12:	transcript:Solyc01g079640.2.1	CsaV3_4G001120	2e-98
55- 13:	transcript:Solyc01g079660.2.1	CsaV3_4G001100	7e-06
## Alignment 56: score=583.0 e_value=0 N=13 1&chr4 minus
56- 0:	transcript:Solyc01g105800.2.1	CsaV3_4G014770	3e-61
56- 1:	transcript:Solyc01g105980.2.1	CsaV3_4G014750	4e-78
56- 2:	transcript:Solyc01g106050.2.1	CsaV3_4G014740	0
56- 3:	transcript:Solyc01g106060.2.1	CsaV3_4G014730	3e-124
56- 4:	transcript:Solyc01g106100.2.1	CsaV3_4G014720	2e-28
56- 5:	transcript:Solyc01g106170.2.1	CsaV3_4G014700	2e-39
56- 6:	transcript:Solyc01g106200.1.1	CsaV3_4G014690	5e-110
56- 7:	transcript:Solyc01g106210.2.1	CsaV3_4G014660	0
56- 8:	transcript:Solyc01g106280.2.1	CsaV3_4G014650	1e-176
56- 9:	transcript:Solyc01g106380.2.1	CsaV3_4G014630	1e-30
56- 10:	transcript:Solyc01g106420.2.1	CsaV3_4G014620	0
56- 11:	transcript:Solyc01g106580.2.1	CsaV3_4G014570	1e-69
56- 12:	transcript:Solyc01g106590.2.1	CsaV3_4G014560	0
## Alignment 57: score=310.0 e_value=2.2e-12 N=7 1&chr4 minus
57- 0:	transcript:Solyc01g106910.2.1	CsaV3_4G035130	1e-27
57- 1:	transcript:Solyc01g106920.2.1	CsaV3_4G035120	0
57- 2:	transcript:Solyc01g107140.1.1	CsaV3_4G034980	2e-56
57- 3:	transcript:Solyc01g107170.2.1	CsaV3_4G034970	1e-46
57- 4:	transcript:Solyc01g107190.2.1	CsaV3_4G034940	5e-61
57- 5:	transcript:Solyc01g107200.2.1	CsaV3_4G034920	8e-154
57- 6:	transcript:Solyc01g107350.2.1	CsaV3_4G034880	0
## Alignment 58: score=297.0 e_value=6.8e-11 N=7 1&chr4 minus
58- 0:	transcript:Solyc01g109720.2.1	CsaV3_4G005590	4e-104
58- 1:	transcript:Solyc01g109800.2.1	CsaV3_4G005530	2e-08
58- 2:	transcript:Solyc01g109880.2.1	CsaV3_4G005470	3e-43
58- 3:	transcript:Solyc01g109920.2.1	CsaV3_4G005460	1e-13
58- 4:	transcript:Solyc01g110000.2.1	CsaV3_4G005400	0
58- 5:	transcript:Solyc01g110140.2.1	CsaV3_4G005360	1e-46
58- 6:	transcript:Solyc01g110310.2.1	CsaV3_4G005280	3e-58
## Alignment 59: score=286.0 e_value=5.4e-09 N=6 1&chr4 minus
59- 0:	transcript:Solyc01g005510.2.1	CsaV3_4G017610	0
59- 1:	transcript:Solyc01g005520.2.1	CsaV3_4G017550	8e-156
59- 2:	transcript:Solyc01g005540.2.1	CsaV3_4G017540	0
59- 3:	transcript:Solyc01g005550.2.1	CsaV3_4G017520	0
59- 4:	transcript:Solyc01g005620.2.1	CsaV3_4G017510	0
59- 5:	transcript:Solyc01g005630.1.1	CsaV3_4G017490	6e-36
## Alignment 60: score=647.0 e_value=1.3e-39 N=15 1&chr5 plus
60- 0:	transcript:Solyc01g010420.2.1	CsaV3_5G032150	1e-47
60- 1:	transcript:Solyc01g010440.2.1	CsaV3_5G032210	1e-110
60- 2:	transcript:Solyc01g010460.2.1	CsaV3_5G032260	7e-32
60- 3:	transcript:Solyc01g010480.2.1	CsaV3_5G032360	7e-135
60- 4:	transcript:Solyc01g010650.2.1	CsaV3_5G032480	0
60- 5:	transcript:Solyc01g010810.2.1	CsaV3_5G032600	2e-111
60- 6:	transcript:Solyc01g010860.2.1	CsaV3_5G032610	1e-145
60- 7:	transcript:Solyc01g010880.2.1	CsaV3_5G032680	1e-98
60- 8:	transcript:Solyc01g010890.2.1	CsaV3_5G032870	3e-142
60- 9:	transcript:Solyc01g010920.1.1	CsaV3_5G033020	1e-65
60- 10:	transcript:Solyc01g010950.2.1	CsaV3_5G033030	0
60- 11:	transcript:Solyc01g010970.2.1	CsaV3_5G033060	0
60- 12:	transcript:Solyc01g010990.2.1	CsaV3_5G033070	1e-137
60- 13:	transcript:Solyc01g011000.2.1	CsaV3_5G033100	1e-105
60- 14:	transcript:Solyc01g011040.2.1	CsaV3_5G033180	0
## Alignment 61: score=531.0 e_value=5.2e-22 N=11 1&chr5 plus
61- 0:	transcript:Solyc01g096410.2.1	CsaV3_5G036790	0
61- 1:	transcript:Solyc01g096420.2.1	CsaV3_5G036800	1e-82
61- 2:	transcript:Solyc01g096450.2.1	CsaV3_5G036810	0
61- 3:	transcript:Solyc01g096470.2.1	CsaV3_5G036820	1e-73
61- 4:	transcript:Solyc01g096490.2.1	CsaV3_5G036850	0
61- 5:	transcript:Solyc01g096510.2.1	CsaV3_5G036860	2e-18
61- 6:	transcript:Solyc01g096520.2.1	CsaV3_5G036900	4e-120
61- 7:	transcript:Solyc01g096540.2.1	CsaV3_5G036910	0
61- 8:	transcript:Solyc01g096550.2.1	CsaV3_5G036920	0
61- 9:	transcript:Solyc01g096610.2.1	CsaV3_5G036940	3e-125
61- 10:	transcript:Solyc01g096660.2.1	CsaV3_5G036960	1e-83
## Alignment 62: score=521.0 e_value=4.2e-22 N=11 1&chr5 plus
62- 0:	transcript:Solyc01g103510.2.1	CsaV3_5G029770	0
62- 1:	transcript:Solyc01g103560.2.1	CsaV3_5G029790	0
62- 2:	transcript:Solyc01g103570.2.1	CsaV3_5G029800	3e-116
62- 3:	transcript:Solyc01g103650.2.1	CsaV3_5G029820	0
62- 4:	transcript:Solyc01g103700.2.1	CsaV3_5G029830	2e-29
62- 5:	transcript:Solyc01g103750.2.1	CsaV3_5G029840	0
62- 6:	transcript:Solyc01g103760.2.1	CsaV3_5G029850	0
62- 7:	transcript:Solyc01g103780.2.1	CsaV3_5G029900	2e-93
62- 8:	transcript:Solyc01g103790.2.1	CsaV3_5G029910	1e-11
62- 9:	transcript:Solyc01g103850.2.1	CsaV3_5G029930	6e-138
62- 10:	transcript:Solyc01g103880.2.1	CsaV3_5G029950	2e-27
## Alignment 63: score=258.0 e_value=4.4e-08 N=6 1&chr5 plus
63- 0:	transcript:Solyc01g005120.2.1	CsaV3_5G027790	0
63- 1:	transcript:Solyc01g005130.2.1	CsaV3_5G027820	4e-70
63- 2:	transcript:Solyc01g005170.1.1	CsaV3_5G027890	7e-89
63- 3:	transcript:Solyc01g005220.2.1	CsaV3_5G027960	0
63- 4:	transcript:Solyc01g005380.2.1	CsaV3_5G028150	0
63- 5:	transcript:Solyc01g005460.2.1	CsaV3_5G028260	2e-68
## Alignment 64: score=1031.0 e_value=2.7e-72 N=24 1&chr5 minus
64- 0:	transcript:Solyc01g094370.2.1	CsaV3_5G003030	2e-29
64- 1:	transcript:Solyc01g094380.2.1	CsaV3_5G002970	0
64- 2:	transcript:Solyc01g094460.2.1	CsaV3_5G002880	3e-87
64- 3:	transcript:Solyc01g094640.2.1	CsaV3_5G002760	5e-17
64- 4:	transcript:Solyc01g094680.2.1	CsaV3_5G002720	0
64- 5:	transcript:Solyc01g094750.2.1	CsaV3_5G002710	0
64- 6:	transcript:Solyc01g094810.2.1	CsaV3_5G002660	4e-115
64- 7:	transcript:Solyc01g094840.2.1	CsaV3_5G002650	7e-50
64- 8:	transcript:Solyc01g094960.2.1	CsaV3_5G002510	0
64- 9:	transcript:Solyc01g095070.2.1	CsaV3_5G002420	2e-21
64- 10:	transcript:Solyc01g095130.2.1	CsaV3_5G002370	3e-55
64- 11:	transcript:Solyc01g095170.2.1	CsaV3_5G002330	7e-48
64- 12:	transcript:Solyc01g095200.2.1	CsaV3_5G002290	6e-121
64- 13:	transcript:Solyc01g095390.2.1	CsaV3_5G002240	1e-106
64- 14:	transcript:Solyc01g095490.2.1	CsaV3_5G002220	9e-105
64- 15:	transcript:Solyc01g095500.2.1	CsaV3_5G002210	2e-42
64- 16:	transcript:Solyc01g095520.2.1	CsaV3_5G002200	3e-12
64- 17:	transcript:Solyc01g095530.2.1	CsaV3_5G002180	3e-25
64- 18:	transcript:Solyc01g095550.2.1	CsaV3_5G002170	0
64- 19:	transcript:Solyc01g095610.2.1	CsaV3_5G002140	1e-160
64- 20:	transcript:Solyc01g095750.2.1	CsaV3_5G002040	0
64- 21:	transcript:Solyc01g095910.1.1	CsaV3_5G001850	4e-19
64- 22:	transcript:Solyc01g096120.2.1	CsaV3_5G001790	1e-50
64- 23:	transcript:Solyc01g096170.2.1	CsaV3_5G001760	0
## Alignment 65: score=595.0 e_value=4.2e-34 N=14 1&chr5 minus
65- 0:	transcript:Solyc01g094740.1.1	CsaV3_5G001270	2e-08
65- 1:	transcript:Solyc01g094830.2.1	CsaV3_5G001150	9e-172
65- 2:	transcript:Solyc01g094970.2.1	CsaV3_5G001070	0
65- 3:	transcript:Solyc01g095030.2.1	CsaV3_5G001040	2e-99
65- 4:	transcript:Solyc01g095070.2.1	CsaV3_5G001030	2e-10
65- 5:	transcript:Solyc01g095100.2.1	CsaV3_5G001010	7e-50
65- 6:	transcript:Solyc01g095240.2.1	CsaV3_5G000930	3e-08
65- 7:	transcript:Solyc01g095250.1.1	CsaV3_5G000810	3e-113
65- 8:	transcript:Solyc01g095490.2.1	CsaV3_5G000720	9e-105
65- 9:	transcript:Solyc01g095500.2.1	CsaV3_5G000710	7e-33
65- 10:	transcript:Solyc01g095510.2.1	CsaV3_5G000700	4e-178
65- 11:	transcript:Solyc01g095640.1.1	CsaV3_5G000690	1e-28
65- 12:	transcript:Solyc01g095700.2.1	CsaV3_5G000620	4e-98
65- 13:	transcript:Solyc01g095770.2.1	CsaV3_5G000590	0
## Alignment 66: score=594.0 e_value=8.9e-33 N=13 1&chr5 minus
66- 0:	transcript:Solyc01g010020.2.1	CsaV3_5G033780	3e-92
66- 1:	transcript:Solyc01g010030.2.1	CsaV3_5G033770	0
66- 2:	transcript:Solyc01g010130.2.1	CsaV3_5G033600	3e-114
66- 3:	transcript:Solyc01g010140.1.1	CsaV3_5G033470	1e-06
66- 4:	transcript:Solyc01g010230.2.1	CsaV3_5G033430	4e-06
66- 5:	transcript:Solyc01g010240.2.1	CsaV3_5G033400	2e-59
66- 6:	transcript:Solyc01g010250.2.1	CsaV3_5G033390	2e-156
66- 7:	transcript:Solyc01g010280.2.1	CsaV3_5G033340	9e-15
66- 8:	transcript:Solyc01g010290.2.1	CsaV3_5G033290	0
66- 9:	transcript:Solyc01g010350.2.1	CsaV3_5G033270	0
66- 10:	transcript:Solyc01g010360.2.1	CsaV3_5G033250	1e-164
66- 11:	transcript:Solyc01g010370.2.1	CsaV3_5G033230	1e-139
66- 12:	transcript:Solyc01g010410.2.1	CsaV3_5G033220	7e-17
## Alignment 67: score=581.0 e_value=4.9e-30 N=13 1&chr5 minus
67- 0:	transcript:Solyc01g090840.2.1	CsaV3_5G004240	4e-46
67- 1:	transcript:Solyc01g090910.2.1	CsaV3_5G004190	3e-108
67- 2:	transcript:Solyc01g090970.2.1	CsaV3_5G004060	6e-25
67- 3:	transcript:Solyc01g091000.2.1	CsaV3_5G004000	5e-52
67- 4:	transcript:Solyc01g091010.2.1	CsaV3_5G003950	2e-89
67- 5:	transcript:Solyc01g091100.2.1	CsaV3_5G003880	7e-46
67- 6:	transcript:Solyc01g091220.2.1	CsaV3_5G003770	7e-105
67- 7:	transcript:Solyc01g091250.2.1	CsaV3_5G003760	3e-14
67- 8:	transcript:Solyc01g091280.2.1	CsaV3_5G003750	6e-158
67- 9:	transcript:Solyc01g091370.2.1	CsaV3_5G003650	8e-100
67- 10:	transcript:Solyc01g091470.2.1	CsaV3_5G003610	7e-84
67- 11:	transcript:Solyc01g091480.2.1	CsaV3_5G003600	0
67- 12:	transcript:Solyc01g091490.2.1	CsaV3_5G003580	3e-10
## Alignment 68: score=338.0 e_value=4.5e-10 N=7 1&chr5 minus
68- 0:	transcript:Solyc01g005000.2.1	CsaV3_5G017290	0
68- 1:	transcript:Solyc01g005010.2.1	CsaV3_5G017270	3e-48
68- 2:	transcript:Solyc01g005020.2.1	CsaV3_5G017250	0
68- 3:	transcript:Solyc01g005030.2.1	CsaV3_5G017190	0
68- 4:	transcript:Solyc01g005060.2.1	CsaV3_5G017150	2e-137
68- 5:	transcript:Solyc01g005080.2.1	CsaV3_5G017120	0
68- 6:	transcript:Solyc01g005090.2.1	CsaV3_5G017110	6e-166
## Alignment 69: score=331.0 e_value=3.7e-11 N=7 1&chr5 minus
69- 0:	transcript:Solyc01g010540.2.1	CsaV3_5G032570	1e-131
69- 1:	transcript:Solyc01g010600.2.1	CsaV3_5G032510	4e-85
69- 2:	transcript:Solyc01g010640.2.1	CsaV3_5G032500	5e-73
69- 3:	transcript:Solyc01g010650.2.1	CsaV3_5G032480	0
69- 4:	transcript:Solyc01g010700.2.1	CsaV3_5G032420	0
69- 5:	transcript:Solyc01g010740.2.1	CsaV3_5G032410	0
69- 6:	transcript:Solyc01g010780.2.1	CsaV3_5G032390	0
## Alignment 70: score=282.0 e_value=5.5e-09 N=6 1&chr5 minus
70- 0:	transcript:Solyc01g005310.2.1	CsaV3_5G028210	0
70- 1:	transcript:Solyc01g005340.2.1	CsaV3_5G028170	0
70- 2:	transcript:Solyc01g005370.2.1	CsaV3_5G028160	5e-68
70- 3:	transcript:Solyc01g005380.2.1	CsaV3_5G028150	0
70- 4:	transcript:Solyc01g005390.2.1	CsaV3_5G028120	4e-74
70- 5:	transcript:Solyc01g005430.2.1	CsaV3_5G028000	4e-176
## Alignment 71: score=270.0 e_value=9.2e-10 N=6 1&chr5 minus
71- 0:	transcript:Solyc01g096100.2.1	CsaV3_5G000450	2e-51
71- 1:	transcript:Solyc01g096230.2.1	CsaV3_5G000360	3e-159
71- 2:	transcript:Solyc01g096270.2.1	CsaV3_5G000250	1e-08
71- 3:	transcript:Solyc01g096290.2.1	CsaV3_5G000200	5e-91
71- 4:	transcript:Solyc01g096340.2.1	CsaV3_5G000180	6e-27
71- 5:	transcript:Solyc01g096350.2.1	CsaV3_5G000170	0
## Alignment 72: score=1718.0 e_value=1.5e-117 N=36 1&chr6 plus
72- 0:	transcript:Solyc01g094380.2.1	CsaV3_6G000440	0
72- 1:	transcript:Solyc01g094410.2.1	CsaV3_6G000450	0
72- 2:	transcript:Solyc01g094460.2.1	CsaV3_6G000460	1e-122
72- 3:	transcript:Solyc01g094500.2.1	CsaV3_6G000480	2e-150
72- 4:	transcript:Solyc01g094570.2.1	CsaV3_6G000490	0
72- 5:	transcript:Solyc01g094580.2.1	CsaV3_6G000500	0
72- 6:	transcript:Solyc01g094590.2.1	CsaV3_6G000540	9e-82
72- 7:	transcript:Solyc01g094610.2.1	CsaV3_6G000550	0
72- 8:	transcript:Solyc01g094630.2.1	CsaV3_6G000560	1e-10
72- 9:	transcript:Solyc01g094660.2.1	CsaV3_6G000580	0
72- 10:	transcript:Solyc01g094680.2.1	CsaV3_6G000590	0
72- 11:	transcript:Solyc01g094700.2.1	CsaV3_6G000600	0
72- 12:	transcript:Solyc01g094750.2.1	CsaV3_6G000610	0
72- 13:	transcript:Solyc01g094760.2.1	CsaV3_6G000620	1e-166
72- 14:	transcript:Solyc01g094790.2.1	CsaV3_6G000650	0
72- 15:	transcript:Solyc01g094820.2.1	CsaV3_6G000670	3e-85
72- 16:	transcript:Solyc01g094830.2.1	CsaV3_6G000680	0
72- 17:	transcript:Solyc01g094850.1.1	CsaV3_6G000700	7e-63
72- 18:	transcript:Solyc01g094860.2.1	CsaV3_6G000710	0
72- 19:	transcript:Solyc01g094870.1.1	CsaV3_6G000790	3e-114
72- 20:	transcript:Solyc01g094880.2.1	CsaV3_6G000810	0
72- 21:	transcript:Solyc01g094920.2.1	CsaV3_6G000820	1e-157
72- 22:	transcript:Solyc01g094960.2.1	CsaV3_6G000830	0
72- 23:	transcript:Solyc01g095000.2.1	CsaV3_6G000860	1e-106
72- 24:	transcript:Solyc01g095010.2.1	CsaV3_6G000870	0
72- 25:	transcript:Solyc01g095070.2.1	CsaV3_6G000880	9e-30
72- 26:	transcript:Solyc01g095080.2.1	CsaV3_6G000890	0
72- 27:	transcript:Solyc01g095090.2.1	CsaV3_6G000900	4e-107
72- 28:	transcript:Solyc01g095200.2.1	CsaV3_6G000910	8e-92
72- 29:	transcript:Solyc01g095210.2.1	CsaV3_6G000920	0
72- 30:	transcript:Solyc01g095290.2.1	CsaV3_6G000950	0
72- 31:	transcript:Solyc01g095300.2.1	CsaV3_6G000960	0
72- 32:	transcript:Solyc01g095320.2.1	CsaV3_6G000970	4e-77
72- 33:	transcript:Solyc01g095400.2.1	CsaV3_6G000990	0
72- 34:	transcript:Solyc01g095440.2.1	CsaV3_6G001000	3e-71
72- 35:	transcript:Solyc01g095450.2.1	CsaV3_6G001010	0
## Alignment 73: score=856.0 e_value=1.4e-48 N=18 1&chr6 plus
73- 0:	transcript:Solyc01g091620.2.1	CsaV3_6G005780	0
73- 1:	transcript:Solyc01g091630.2.1	CsaV3_6G005790	0
73- 2:	transcript:Solyc01g091730.2.1	CsaV3_6G005800	4e-47
73- 3:	transcript:Solyc01g091740.2.1	CsaV3_6G005820	0
73- 4:	transcript:Solyc01g091790.2.1	CsaV3_6G005830	5e-41
73- 5:	transcript:Solyc01g091820.2.1	CsaV3_6G005860	1e-171
73- 6:	transcript:Solyc01g091870.2.1	CsaV3_6G005890	0
73- 7:	transcript:Solyc01g091880.2.1	CsaV3_6G005900	0
73- 8:	transcript:Solyc01g091890.2.1	CsaV3_6G005910	4e-50
73- 9:	transcript:Solyc01g091900.2.1	CsaV3_6G005940	1e-162
73- 10:	transcript:Solyc01g091910.2.1	CsaV3_6G005980	0
73- 11:	transcript:Solyc01g093970.2.1	CsaV3_6G006000	0
73- 12:	transcript:Solyc01g094000.2.1	CsaV3_6G006030	0
73- 13:	transcript:Solyc01g094010.2.1	CsaV3_6G006040	1e-106
73- 14:	transcript:Solyc01g094020.2.1	CsaV3_6G006050	0
73- 15:	transcript:Solyc01g094030.2.1	CsaV3_6G006060	0
73- 16:	transcript:Solyc01g094040.2.1	CsaV3_6G006080	2e-56
73- 17:	transcript:Solyc01g094070.2.1	CsaV3_6G006190	6e-38
## Alignment 74: score=790.0 e_value=1.2e-53 N=18 1&chr6 plus
74- 0:	transcript:Solyc01g059830.2.1	CsaV3_6G022310	2e-26
74- 1:	transcript:Solyc01g059940.2.1	CsaV3_6G022330	6e-06
74- 2:	transcript:Solyc01g060070.2.1	CsaV3_6G022380	3e-76
74- 3:	transcript:Solyc01g060080.2.1	CsaV3_6G022390	0
74- 4:	transcript:Solyc01g060130.2.1	CsaV3_6G022460	7e-127
74- 5:	transcript:Solyc01g060140.2.1	CsaV3_6G022470	0
74- 6:	transcript:Solyc01g060260.2.1	CsaV3_6G022510	2e-40
74- 7:	transcript:Solyc01g060280.2.1	CsaV3_6G022530	0
74- 8:	transcript:Solyc01g060410.2.1	CsaV3_6G022550	0
74- 9:	transcript:Solyc01g060420.2.1	CsaV3_6G022570	2e-20
74- 10:	transcript:Solyc01g060490.2.1	CsaV3_6G022580	1e-23
74- 11:	transcript:Solyc01g065540.2.1	CsaV3_6G022600	0
74- 12:	transcript:Solyc01g065550.2.1	CsaV3_6G022620	1e-63
74- 13:	transcript:Solyc01g065580.2.1	CsaV3_6G022660	0
74- 14:	transcript:Solyc01g065700.2.1	CsaV3_6G022710	3e-135
74- 15:	transcript:Solyc01g065720.2.1	CsaV3_6G022720	0
74- 16:	transcript:Solyc01g065980.2.1	CsaV3_6G023790	3e-43
74- 17:	transcript:Solyc01g066060.2.1	CsaV3_6G023800	2e-79
## Alignment 75: score=769.0 e_value=7.3e-39 N=16 1&chr6 plus
75- 0:	transcript:Solyc01g080240.2.1	CsaV3_6G005430	0
75- 1:	transcript:Solyc01g080250.2.1	CsaV3_6G005440	0
75- 2:	transcript:Solyc01g080270.2.1	CsaV3_6G005450	0
75- 3:	transcript:Solyc01g080300.2.1	CsaV3_6G005460	8e-155
75- 4:	transcript:Solyc01g080330.2.1	CsaV3_6G005470	3e-128
75- 5:	transcript:Solyc01g080350.2.1	CsaV3_6G005480	0
75- 6:	transcript:Solyc01g080360.2.1	CsaV3_6G005500	0
75- 7:	transcript:Solyc01g080380.2.1	CsaV3_6G005510	4e-170
75- 8:	transcript:Solyc01g080400.2.1	CsaV3_6G005520	0
75- 9:	transcript:Solyc01g080500.2.1	CsaV3_6G005540	1e-26
75- 10:	transcript:Solyc01g080510.2.1	CsaV3_6G005560	5e-137
75- 11:	transcript:Solyc01g080520.2.1	CsaV3_6G005570	6e-164
75- 12:	transcript:Solyc01g080530.2.1	CsaV3_6G005580	4e-160
75- 13:	transcript:Solyc01g080540.2.1	CsaV3_6G005590	1e-75
75- 14:	transcript:Solyc01g080590.2.1	CsaV3_6G005600	2e-32
75- 15:	transcript:Solyc01g080680.2.1	CsaV3_6G005610	0
## Alignment 76: score=531.0 e_value=2.3e-23 N=11 1&chr6 plus
76- 0:	transcript:Solyc01g009720.1.1	CsaV3_6G007830	8e-25
76- 1:	transcript:Solyc01g009730.1.1	CsaV3_6G007840	5e-09
76- 2:	transcript:Solyc01g009770.2.1	CsaV3_6G007850	5e-31
76- 3:	transcript:Solyc01g009780.2.1	CsaV3_6G007860	1e-68
76- 4:	transcript:Solyc01g009810.2.1	CsaV3_6G007870	1e-66
76- 5:	transcript:Solyc01g009820.2.1	CsaV3_6G007890	0
76- 6:	transcript:Solyc01g009850.2.1	CsaV3_6G007910	4e-23
76- 7:	transcript:Solyc01g009860.2.1	CsaV3_6G007920	8e-99
76- 8:	transcript:Solyc01g009890.1.1	CsaV3_6G007950	7e-45
76- 9:	transcript:Solyc01g009990.2.1	CsaV3_6G007990	3e-117
76- 10:	transcript:Solyc01g010000.2.1	CsaV3_6G008000	0
## Alignment 77: score=466.0 e_value=3.4e-20 N=10 1&chr6 plus
77- 0:	transcript:Solyc01g066360.2.1	CsaV3_6G023840	0
77- 1:	transcript:Solyc01g066430.2.1	CsaV3_6G023850	7e-52
77- 2:	transcript:Solyc01g066440.2.1	CsaV3_6G023860	8e-76
77- 3:	transcript:Solyc01g066560.2.1	CsaV3_6G023870	0
77- 4:	transcript:Solyc01g066570.2.1	CsaV3_6G023890	2e-21
77- 5:	transcript:Solyc01g066590.2.1	CsaV3_6G023900	1e-55
77- 6:	transcript:Solyc01g066620.2.1	CsaV3_6G023910	0
77- 7:	transcript:Solyc01g066640.2.1	CsaV3_6G023920	2e-81
77- 8:	transcript:Solyc01g066680.2.1	CsaV3_6G023960	7e-26
77- 9:	transcript:Solyc01g066770.2.1	CsaV3_6G024080	8e-22
## Alignment 78: score=423.0 e_value=1.3e-22 N=10 1&chr6 plus
78- 0:	transcript:Solyc01g090480.2.1	CsaV3_6G008530	2e-142
78- 1:	transcript:Solyc01g090560.2.1	CsaV3_6G008650	1e-41
78- 2:	transcript:Solyc01g090660.2.1	CsaV3_6G008730	0
78- 3:	transcript:Solyc01g090920.2.1	CsaV3_6G008990	6e-51
78- 4:	transcript:Solyc01g090940.2.1	CsaV3_6G009150	2e-176
78- 5:	transcript:Solyc01g090950.2.1	CsaV3_6G009170	0
78- 6:	transcript:Solyc01g090970.2.1	CsaV3_6G009190	2e-47
78- 7:	transcript:Solyc01g090990.2.1	CsaV3_6G009220	4e-124
78- 8:	transcript:Solyc01g091000.2.1	CsaV3_6G009240	1e-109
78- 9:	transcript:Solyc01g091120.2.1	CsaV3_6G009260	9e-93
## Alignment 79: score=414.0 e_value=4.4e-24 N=10 1&chr6 plus
79- 0:	transcript:Solyc01g057900.2.1	CsaV3_6G026310	6e-25
79- 1:	transcript:Solyc01g058140.2.1	CsaV3_6G028400	0
79- 2:	transcript:Solyc01g058190.2.1	CsaV3_6G028440	5e-71
79- 3:	transcript:Solyc01g058270.2.1	CsaV3_6G028480	0
79- 4:	transcript:Solyc01g058450.2.1	CsaV3_6G028500	0
79- 5:	transcript:Solyc01g058520.2.1	CsaV3_6G028510	5e-75
79- 6:	transcript:Solyc01g058670.2.1	CsaV3_6G028530	5e-67
79- 7:	transcript:Solyc01g059830.2.1	CsaV3_6G028580	6e-145
79- 8:	transcript:Solyc01g059860.2.1	CsaV3_6G028600	0
79- 9:	transcript:Solyc01g059880.2.1	CsaV3_6G028610	0
## Alignment 80: score=409.0 e_value=3.6e-19 N=9 1&chr6 plus
80- 0:	transcript:Solyc01g066840.2.1	CsaV3_6G017200	2e-48
80- 1:	transcript:Solyc01g066940.2.1	CsaV3_6G017210	8e-128
80- 2:	transcript:Solyc01g066950.1.1	CsaV3_6G017220	6e-37
80- 3:	transcript:Solyc01g067000.2.1	CsaV3_6G017230	1e-15
80- 4:	transcript:Solyc01g067070.2.1	CsaV3_6G017260	0
80- 5:	transcript:Solyc01g067080.2.1	CsaV3_6G017270	3e-53
80- 6:	transcript:Solyc01g067090.2.1	CsaV3_6G017280	2e-153
80- 7:	transcript:Solyc01g067100.2.1	CsaV3_6G017300	0
80- 8:	transcript:Solyc01g067330.2.1	CsaV3_6G017410	2e-49
## Alignment 81: score=379.0 e_value=5.7e-17 N=9 1&chr6 plus
81- 0:	transcript:Solyc01g111130.2.1	CsaV3_6G047120	3e-112
81- 1:	transcript:Solyc01g111270.2.1	CsaV3_6G047170	0
81- 2:	transcript:Solyc01g111320.2.1	CsaV3_6G047190	1e-95
81- 3:	transcript:Solyc01g111330.2.1	CsaV3_6G047200	4e-127
81- 4:	transcript:Solyc01g111450.2.1	CsaV3_6G047290	9e-165
81- 5:	transcript:Solyc01g111510.2.1	CsaV3_6G047320	1e-133
81- 6:	transcript:Solyc01g111600.2.1	CsaV3_6G047350	3e-69
81- 7:	transcript:Solyc01g111730.2.1	CsaV3_6G047490	0
81- 8:	transcript:Solyc01g111920.2.1	CsaV3_6G047610	2e-20
## Alignment 82: score=373.0 e_value=7.1e-14 N=8 1&chr6 plus
82- 0:	transcript:Solyc01g088350.2.1	CsaV3_6G006530	4e-77
82- 1:	transcript:Solyc01g088400.2.1	CsaV3_6G006560	0
82- 2:	transcript:Solyc01g088480.2.1	CsaV3_6G006570	6e-109
82- 3:	transcript:Solyc01g088530.2.1	CsaV3_6G006600	6e-73
82- 4:	transcript:Solyc01g088550.2.1	CsaV3_6G006610	5e-134
82- 5:	transcript:Solyc01g088580.1.1	CsaV3_6G006700	3e-31
82- 6:	transcript:Solyc01g088610.2.1	CsaV3_6G006710	1e-53
82- 7:	transcript:Solyc01g088620.2.1	CsaV3_6G006730	9e-96
## Alignment 83: score=336.0 e_value=2.8e-13 N=8 1&chr6 plus
83- 0:	transcript:Solyc01g109860.2.1	CsaV3_6G046650	0
83- 1:	transcript:Solyc01g109880.2.1	CsaV3_6G046670	6e-31
83- 2:	transcript:Solyc01g110000.2.1	CsaV3_6G046760	0
83- 3:	transcript:Solyc01g110050.1.1	CsaV3_6G046780	0
83- 4:	transcript:Solyc01g110140.2.1	CsaV3_6G046800	1e-54
83- 5:	transcript:Solyc01g110310.2.1	CsaV3_6G046850	4e-50
83- 6:	transcript:Solyc01g110370.2.1	CsaV3_6G046900	3e-66
83- 7:	transcript:Solyc01g110570.2.1	CsaV3_6G047000	2e-52
## Alignment 84: score=296.0 e_value=5e-08 N=6 1&chr6 plus
84- 0:	transcript:Solyc01g079690.2.1	CsaV3_6G038290	0
84- 1:	transcript:Solyc01g079720.2.1	CsaV3_6G038300	0
84- 2:	transcript:Solyc01g079740.2.1	CsaV3_6G038310	8e-39
84- 3:	transcript:Solyc01g079750.2.1	CsaV3_6G038320	0
84- 4:	transcript:Solyc01g079760.2.1	CsaV3_6G038330	3e-165
84- 5:	transcript:Solyc01g079780.2.1	CsaV3_6G038340	5e-78
## Alignment 85: score=296.0 e_value=1.9e-08 N=6 1&chr6 plus
85- 0:	transcript:Solyc01g079790.2.1	CsaV3_6G015080	0
85- 1:	transcript:Solyc01g079810.2.1	CsaV3_6G015100	2e-76
85- 2:	transcript:Solyc01g079820.2.1	CsaV3_6G015110	2e-107
85- 3:	transcript:Solyc01g079830.2.1	CsaV3_6G015120	9e-11
85- 4:	transcript:Solyc01g079850.2.1	CsaV3_6G015130	0
85- 5:	transcript:Solyc01g079880.2.1	CsaV3_6G015150	1e-136
## Alignment 86: score=279.0 e_value=6.2e-09 N=6 1&chr6 plus
86- 0:	transcript:Solyc01g111910.2.1	CsaV3_6G012570	0
86- 1:	transcript:Solyc01g111920.2.1	CsaV3_6G012680	4e-112
86- 2:	transcript:Solyc01g111930.2.1	CsaV3_6G012690	0
86- 3:	transcript:Solyc01g111990.2.1	CsaV3_6G012710	0
86- 4:	transcript:Solyc01g112050.2.1	CsaV3_6G012770	5e-172
86- 5:	transcript:Solyc01g112060.2.1	CsaV3_6G012790	0
## Alignment 87: score=665.0 e_value=3.9e-40 N=15 1&chr6 minus
87- 0:	transcript:Solyc01g090800.2.1	CsaV3_6G006470	5e-39
87- 1:	transcript:Solyc01g091040.2.1	CsaV3_6G006320	8e-93
87- 2:	transcript:Solyc01g091080.2.1	CsaV3_6G006310	0
87- 3:	transcript:Solyc01g091160.2.1	CsaV3_6G006290	0
87- 4:	transcript:Solyc01g091180.2.1	CsaV3_6G006280	0
87- 5:	transcript:Solyc01g091220.2.1	CsaV3_6G006230	2e-103
87- 6:	transcript:Solyc01g091250.2.1	CsaV3_6G006220	2e-23
87- 7:	transcript:Solyc01g091260.2.1	CsaV3_6G006210	9e-22
87- 8:	transcript:Solyc01g091290.2.1	CsaV3_6G006180	1e-81
87- 9:	transcript:Solyc01g091340.2.1	CsaV3_6G006170	9e-52
87- 10:	transcript:Solyc01g091360.2.1	CsaV3_6G006160	8e-97
87- 11:	transcript:Solyc01g091400.2.1	CsaV3_6G006130	2e-54
87- 12:	transcript:Solyc01g091470.2.1	CsaV3_6G006110	7e-96
87- 13:	transcript:Solyc01g091530.2.1	CsaV3_6G006100	2e-159
87- 14:	transcript:Solyc01g091770.2.1	CsaV3_6G005840	1e-81
## Alignment 88: score=642.0 e_value=9.9e-43 N=16 1&chr6 minus
88- 0:	transcript:Solyc01g107730.2.1	CsaV3_6G043520	3e-99
88- 1:	transcript:Solyc01g107750.2.1	CsaV3_6G043500	0
88- 2:	transcript:Solyc01g107760.2.1	CsaV3_6G043480	7e-166
88- 3:	transcript:Solyc01g107800.2.1	CsaV3_6G043440	2e-121
88- 4:	transcript:Solyc01g107990.2.1	CsaV3_6G043350	0
88- 5:	transcript:Solyc01g108090.1.1	CsaV3_6G043260	5e-21
88- 6:	transcript:Solyc01g108240.2.1	CsaV3_6G043230	1e-27
88- 7:	transcript:Solyc01g108510.2.1	CsaV3_6G043180	2e-161
88- 8:	transcript:Solyc01g108730.1.1	CsaV3_6G042940	1e-18
88- 9:	transcript:Solyc01g108750.2.1	CsaV3_6G042920	8e-53
88- 10:	transcript:Solyc01g108930.2.1	CsaV3_6G042810	7e-19
88- 11:	transcript:Solyc01g109110.2.1	CsaV3_6G042800	0
88- 12:	transcript:Solyc01g109170.2.1	CsaV3_6G042690	2e-93
88- 13:	transcript:Solyc01g109250.2.1	CsaV3_6G042660	5e-21
88- 14:	transcript:Solyc01g109270.2.1	CsaV3_6G042650	2e-133
88- 15:	transcript:Solyc01g109340.2.1	CsaV3_6G042520	1e-72
## Alignment 89: score=435.0 e_value=1.3e-16 N=9 1&chr6 minus
89- 0:	transcript:Solyc01g067660.2.1	CsaV3_6G005730	0
89- 1:	transcript:Solyc01g067680.2.1	CsaV3_6G005720	1e-103
89- 2:	transcript:Solyc01g067710.2.1	CsaV3_6G005700	0
89- 3:	transcript:Solyc01g067730.2.1	CsaV3_6G005690	1e-43
89- 4:	transcript:Solyc01g067770.1.1	CsaV3_6G005670	1e-48
89- 5:	transcript:Solyc01g067790.2.1	CsaV3_6G005660	4e-166
89- 6:	transcript:Solyc01g067800.2.1	CsaV3_6G005650	3e-145
89- 7:	transcript:Solyc01g067850.2.1	CsaV3_6G005630	5e-129
89- 8:	transcript:Solyc01g067890.2.1	CsaV3_6G005620	0
## Alignment 90: score=428.0 e_value=1.2e-16 N=9 1&chr6 minus
90- 0:	transcript:Solyc01g079900.1.1	CsaV3_6G018620	6e-35
90- 1:	transcript:Solyc01g080040.2.1	CsaV3_6G018610	4e-60
90- 2:	transcript:Solyc01g080070.2.1	CsaV3_6G018590	1e-41
90- 3:	transcript:Solyc01g080110.2.1	CsaV3_6G018580	2e-131
90- 4:	transcript:Solyc01g080150.2.1	CsaV3_6G018570	3e-103
90- 5:	transcript:Solyc01g080160.2.1	CsaV3_6G018560	0
90- 6:	transcript:Solyc01g080180.2.1	CsaV3_6G018540	2e-76
90- 7:	transcript:Solyc01g080190.2.1	CsaV3_6G018530	0
90- 8:	transcript:Solyc01g080200.2.1	CsaV3_6G018520	0
## Alignment 91: score=395.0 e_value=7.4e-15 N=8 1&chr6 minus
91- 0:	transcript:Solyc01g007750.2.1	CsaV3_6G041010	8e-99
91- 1:	transcript:Solyc01g007760.2.1	CsaV3_6G041000	0
91- 2:	transcript:Solyc01g007770.2.1	CsaV3_6G040990	7e-21
91- 3:	transcript:Solyc01g007780.2.1	CsaV3_6G040980	8e-25
91- 4:	transcript:Solyc01g007790.2.1	CsaV3_6G040970	2e-132
91- 5:	transcript:Solyc01g007800.2.1	CsaV3_6G040960	1e-47
91- 6:	transcript:Solyc01g007810.1.1	CsaV3_6G040950	3e-36
91- 7:	transcript:Solyc01g007870.2.1	CsaV3_6G040940	4e-31
## Alignment 92: score=374.0 e_value=5.3e-14 N=8 1&chr6 minus
92- 0:	transcript:Solyc01g112070.2.1	CsaV3_6G012250	0
92- 1:	transcript:Solyc01g112100.2.1	CsaV3_6G012240	0
92- 2:	transcript:Solyc01g112170.2.1	CsaV3_6G010180	1e-99
92- 3:	transcript:Solyc01g112180.2.1	CsaV3_6G010160	1e-45
92- 4:	transcript:Solyc01g112200.2.1	CsaV3_6G010100	0
92- 5:	transcript:Solyc01g112260.2.1	CsaV3_6G010060	2e-35
92- 6:	transcript:Solyc01g112280.2.1	CsaV3_6G010020	0
92- 7:	transcript:Solyc01g112320.2.1	CsaV3_6G009980	0
## Alignment 93: score=352.0 e_value=1.1e-14 N=8 1&chr6 minus
93- 0:	transcript:Solyc01g099940.2.1	CsaV3_6G023840	4e-137
93- 1:	transcript:Solyc01g100020.2.1	CsaV3_6G022720	0
93- 2:	transcript:Solyc01g100040.2.1	CsaV3_6G022710	2e-141
93- 3:	transcript:Solyc01g100140.2.1	CsaV3_6G022620	9e-23
93- 4:	transcript:Solyc01g100220.2.1	CsaV3_6G022580	3e-25
93- 5:	transcript:Solyc01g100290.2.1	CsaV3_6G022550	2e-126
93- 6:	transcript:Solyc01g100350.2.1	CsaV3_6G022460	1e-131
93- 7:	transcript:Solyc01g100360.2.1	CsaV3_6G022400	0
## Alignment 94: score=345.0 e_value=2.3e-17 N=9 1&chr6 minus
94- 0:	transcript:Solyc01g106460.2.1	CsaV3_6G044560	1e-60
94- 1:	transcript:Solyc01g106680.2.1	CsaV3_6G044480	1e-22
94- 2:	transcript:Solyc01g106830.2.1	CsaV3_6G044290	1e-11
94- 3:	transcript:Solyc01g106940.2.1	CsaV3_6G044170	1e-79
94- 4:	transcript:Solyc01g107180.2.1	CsaV3_6G044020	0
94- 5:	transcript:Solyc01g107190.2.1	CsaV3_6G043970	1e-74
94- 6:	transcript:Solyc01g107370.2.1	CsaV3_6G043760	5e-21
94- 7:	transcript:Solyc01g107390.2.1	CsaV3_6G043710	0
94- 8:	transcript:Solyc01g107430.2.1	CsaV3_6G043690	6e-28
## Alignment 95: score=324.0 e_value=1.1e-10 N=7 1&chr6 minus
95- 0:	transcript:Solyc01g103990.2.1	CsaV3_6G037510	0
95- 1:	transcript:Solyc01g104060.2.1	CsaV3_6G037480	0
95- 2:	transcript:Solyc01g104080.2.1	CsaV3_6G037450	1e-157
95- 3:	transcript:Solyc01g104140.2.1	CsaV3_6G037410	0
95- 4:	transcript:Solyc01g104180.2.1	CsaV3_6G037390	2e-75
95- 5:	transcript:Solyc01g104220.2.1	CsaV3_6G037340	2e-95
95- 6:	transcript:Solyc01g104230.2.1	CsaV3_6G037270	1e-161
## Alignment 96: score=317.0 e_value=2.5e-12 N=7 1&chr6 minus
96- 0:	transcript:Solyc01g090730.2.1	CsaV3_6G009140	2e-71
96- 1:	transcript:Solyc01g090740.2.1	CsaV3_6G009110	9e-40
96- 2:	transcript:Solyc01g090770.2.1	CsaV3_6G009100	8e-99
96- 3:	transcript:Solyc01g090790.2.1	CsaV3_6G009090	2e-93
96- 4:	transcript:Solyc01g090800.2.1	CsaV3_6G009080	3e-111
96- 5:	transcript:Solyc01g090890.2.1	CsaV3_6G009000	1e-101
96- 6:	transcript:Solyc01g091030.2.1	CsaV3_6G008790	1e-20
## Alignment 97: score=288.0 e_value=4e-08 N=6 1&chr6 minus
97- 0:	transcript:Solyc01g081350.1.1	CsaV3_6G006430	2e-87
97- 1:	transcript:Solyc01g081410.2.1	CsaV3_6G006420	3e-152
97- 2:	transcript:Solyc01g081440.2.1	CsaV3_6G006400	0
97- 3:	transcript:Solyc01g081480.2.1	CsaV3_6G006390	1e-148
97- 4:	transcript:Solyc01g081490.2.1	CsaV3_6G006360	0
97- 5:	transcript:Solyc01g081500.2.1	CsaV3_6G006350	1e-74
## Alignment 98: score=278.0 e_value=1e-10 N=6 1&chr6 minus
98- 0:	transcript:Solyc01g092950.2.1	CsaV3_6G006020	8e-27
98- 1:	transcript:Solyc01g093960.2.1	CsaV3_6G006010	1e-109
98- 2:	transcript:Solyc01g093980.2.1	CsaV3_6G005990	8e-161
98- 3:	transcript:Solyc01g094180.2.1	CsaV3_6G005770	1e-57
98- 4:	transcript:Solyc01g094190.2.1	CsaV3_6G005760	5e-159
98- 5:	transcript:Solyc01g094200.2.1	CsaV3_6G005750	0
## Alignment 99: score=276.0 e_value=1.1e-10 N=7 1&chr6 minus
99- 0:	transcript:Solyc01g105390.2.1	CsaV3_6G045310	3e-87
99- 1:	transcript:Solyc01g105510.2.1	CsaV3_6G045250	0
99- 2:	transcript:Solyc01g105610.1.1	CsaV3_6G045220	8e-35
99- 3:	transcript:Solyc01g105780.2.1	CsaV3_6G045060	3e-16
99- 4:	transcript:Solyc01g105800.2.1	CsaV3_6G045010	4e-63
99- 5:	transcript:Solyc01g106000.2.1	CsaV3_6G044970	6e-120
99- 6:	transcript:Solyc01g106170.2.1	CsaV3_6G044810	2e-37
## Alignment 100: score=4461.0 e_value=0 N=98 1&chr7 plus
100- 0:	transcript:Solyc01g104770.2.1	CsaV3_7G006090	0
100- 1:	transcript:Solyc01g104880.2.1	CsaV3_7G006180	0
100- 2:	transcript:Solyc01g104950.2.1	CsaV3_7G006230	0
100- 3:	transcript:Solyc01g104970.2.1	CsaV3_7G006290	0
100- 4:	transcript:Solyc01g104980.2.1	CsaV3_7G006300	0
100- 5:	transcript:Solyc01g105000.2.1	CsaV3_7G006310	1e-40
100- 6:	transcript:Solyc01g105010.2.1	CsaV3_7G006350	2e-51
100- 7:	transcript:Solyc01g105070.2.1	CsaV3_7G006370	0
100- 8:	transcript:Solyc01g105090.2.1	CsaV3_7G006390	3e-131
100- 9:	transcript:Solyc01g105130.2.1	CsaV3_7G006450	5e-80
100- 10:	transcript:Solyc01g105140.2.1	CsaV3_7G006480	7e-64
100- 11:	transcript:Solyc01g105170.2.1	CsaV3_7G006490	5e-40
100- 12:	transcript:Solyc01g105230.2.1	CsaV3_7G006500	0
100- 13:	transcript:Solyc01g105270.2.1	CsaV3_7G006540	1e-128
100- 14:	transcript:Solyc01g105300.2.1	CsaV3_7G006570	9e-77
100- 15:	transcript:Solyc01g105350.1.1	CsaV3_7G006580	0
100- 16:	transcript:Solyc01g105360.2.1	CsaV3_7G006660	0
100- 17:	transcript:Solyc01g105370.2.1	CsaV3_7G006720	0
100- 18:	transcript:Solyc01g105390.2.1	CsaV3_7G006730	7e-92
100- 19:	transcript:Solyc01g105460.2.1	CsaV3_7G006740	4e-143
100- 20:	transcript:Solyc01g105520.2.1	CsaV3_7G006750	0
100- 21:	transcript:Solyc01g105600.2.1	CsaV3_7G006790	2e-20
100- 22:	transcript:Solyc01g105780.2.1	CsaV3_7G006920	3e-60
100- 23:	transcript:Solyc01g105800.2.1	CsaV3_7G006940	1e-55
100- 24:	transcript:Solyc01g106050.2.1	CsaV3_7G007070	0
100- 25:	transcript:Solyc01g106060.2.1	CsaV3_7G007100	3e-125
100- 26:	transcript:Solyc01g106160.1.1	CsaV3_7G007120	6e-155
100- 27:	transcript:Solyc01g106390.2.1	CsaV3_7G007370	0
100- 28:	transcript:Solyc01g106460.2.1	CsaV3_7G007460	8e-93
100- 29:	transcript:Solyc01g106470.2.1	CsaV3_7G007470	0
100- 30:	transcript:Solyc01g106500.2.1	CsaV3_7G007500	0
100- 31:	transcript:Solyc01g106540.2.1	CsaV3_7G007510	2e-61
100- 32:	transcript:Solyc01g106570.2.1	CsaV3_7G007530	0
100- 33:	transcript:Solyc01g106580.2.1	CsaV3_7G007540	1e-143
100- 34:	transcript:Solyc01g106600.2.1	CsaV3_7G007550	2e-55
100- 35:	transcript:Solyc01g106770.2.1	CsaV3_7G007670	0
100- 36:	transcript:Solyc01g106810.2.1	CsaV3_7G007690	1e-51
100- 37:	transcript:Solyc01g106880.2.1	CsaV3_7G007700	8e-129
100- 38:	transcript:Solyc01g106900.2.1	CsaV3_7G007710	3e-147
100- 39:	transcript:Solyc01g106930.2.1	CsaV3_7G007760	3e-06
100- 40:	transcript:Solyc01g106950.2.1	CsaV3_7G007770	0
100- 41:	transcript:Solyc01g106980.1.1	CsaV3_7G007800	0
100- 42:	transcript:Solyc01g107010.2.1	CsaV3_7G007810	0
100- 43:	transcript:Solyc01g107040.2.1	CsaV3_7G007820	0
100- 44:	transcript:Solyc01g107130.2.1	CsaV3_7G007850	0
100- 45:	transcript:Solyc01g107140.1.1	CsaV3_7G007860	9e-62
100- 46:	transcript:Solyc01g107150.2.1	CsaV3_7G007870	4e-172
100- 47:	transcript:Solyc01g107170.2.1	CsaV3_7G007890	8e-37
100- 48:	transcript:Solyc01g107200.2.1	CsaV3_7G007900	0
100- 49:	transcript:Solyc01g107250.2.1	CsaV3_7G007930	2e-112
100- 50:	transcript:Solyc01g107280.2.1	CsaV3_7G007950	2e-16
100- 51:	transcript:Solyc01g107290.2.1	CsaV3_7G007960	2e-49
100- 52:	transcript:Solyc01g107300.2.1	CsaV3_7G007970	4e-121
100- 53:	transcript:Solyc01g107320.2.1	CsaV3_7G007980	0
100- 54:	transcript:Solyc01g107330.2.1	CsaV3_7G007990	5e-46
100- 55:	transcript:Solyc01g107380.2.1	CsaV3_7G008030	5e-150
100- 56:	transcript:Solyc01g107420.2.1	CsaV3_7G008050	4e-16
100- 57:	transcript:Solyc01g107430.2.1	CsaV3_7G008060	4e-44
100- 58:	transcript:Solyc01g107450.2.1	CsaV3_7G008070	6e-20
100- 59:	transcript:Solyc01g107490.1.1	CsaV3_7G008090	2e-49
100- 60:	transcript:Solyc01g107510.2.1	CsaV3_7G008100	0
100- 61:	transcript:Solyc01g107560.2.1	CsaV3_7G008160	0
100- 62:	transcript:Solyc01g107660.2.1	CsaV3_7G008250	4e-48
100- 63:	transcript:Solyc01g107670.2.1	CsaV3_7G008270	4e-155
100- 64:	transcript:Solyc01g107700.2.1	CsaV3_7G008280	9e-137
100- 65:	transcript:Solyc01g107710.2.1	CsaV3_7G008300	5e-111
100- 66:	transcript:Solyc01g107730.2.1	CsaV3_7G008310	6e-92
100- 67:	transcript:Solyc01g107740.2.1	CsaV3_7G008320	8e-84
100- 68:	transcript:Solyc01g107750.2.1	CsaV3_7G008330	0
100- 69:	transcript:Solyc01g107760.2.1	CsaV3_7G008340	0
100- 70:	transcript:Solyc01g107790.2.1	CsaV3_7G008350	6e-100
100- 71:	transcript:Solyc01g107800.2.1	CsaV3_7G008370	1e-117
100- 72:	transcript:Solyc01g107860.2.1	CsaV3_7G008450	5e-75
100- 73:	transcript:Solyc01g107870.2.1	CsaV3_7G008460	0
100- 74:	transcript:Solyc01g107880.2.1	CsaV3_7G008470	0
100- 75:	transcript:Solyc01g107900.2.1	CsaV3_7G008480	0
100- 76:	transcript:Solyc01g108070.2.1	CsaV3_7G008520	0
100- 77:	transcript:Solyc01g108110.2.1	CsaV3_7G008560	0
100- 78:	transcript:Solyc01g108210.2.1	CsaV3_7G008610	0
100- 79:	transcript:Solyc01g108230.2.1	CsaV3_7G008620	3e-142
100- 80:	transcript:Solyc01g108240.2.1	CsaV3_7G008630	2e-42
100- 81:	transcript:Solyc01g108270.2.1	CsaV3_7G008640	0
100- 82:	transcript:Solyc01g108440.2.1	CsaV3_7G008710	6e-65
100- 83:	transcript:Solyc01g108650.2.1	CsaV3_7G008860	2e-75
100- 84:	transcript:Solyc01g108680.2.1	CsaV3_7G008880	2e-84
100- 85:	transcript:Solyc01g108860.2.1	CsaV3_7G008890	1e-127
100- 86:	transcript:Solyc01g108890.2.1	CsaV3_7G010070	0
100- 87:	transcript:Solyc01g108920.2.1	CsaV3_7G010080	0
100- 88:	transcript:Solyc01g109040.2.1	CsaV3_7G010090	2e-43
100- 89:	transcript:Solyc01g109060.2.1	CsaV3_7G010110	0
100- 90:	transcript:Solyc01g109070.2.1	CsaV3_7G010120	2e-45
100- 91:	transcript:Solyc01g109120.2.1	CsaV3_7G010140	0
100- 92:	transcript:Solyc01g109130.2.1	CsaV3_7G010150	2e-137
100- 93:	transcript:Solyc01g109140.2.1	CsaV3_7G010160	1e-163
100- 94:	transcript:Solyc01g109270.2.1	CsaV3_7G010180	1e-123
100- 95:	transcript:Solyc01g109350.2.1	CsaV3_7G010210	0
100- 96:	transcript:Solyc01g109550.2.1	CsaV3_7G010220	7e-97
100- 97:	transcript:Solyc01g109660.2.1	CsaV3_7G011270	3e-08
## Alignment 101: score=3683.0 e_value=4.9e-324 N=79 1&chr7 plus
101- 0:	transcript:Solyc01g109670.2.1	CsaV3_7G000010	1e-14
101- 1:	transcript:Solyc01g109700.2.1	CsaV3_7G000080	3e-114
101- 2:	transcript:Solyc01g109910.2.1	CsaV3_7G000130	2e-117
101- 3:	transcript:Solyc01g109990.2.1	CsaV3_7G000160	0
101- 4:	transcript:Solyc01g110020.2.1	CsaV3_7G000170	4e-137
101- 5:	transcript:Solyc01g110050.1.1	CsaV3_7G000180	0
101- 6:	transcript:Solyc01g110110.2.1	CsaV3_7G000190	0
101- 7:	transcript:Solyc01g110120.2.1	CsaV3_7G000200	0
101- 8:	transcript:Solyc01g110130.2.1	CsaV3_7G000210	0
101- 9:	transcript:Solyc01g110150.2.1	CsaV3_7G000220	1e-16
101- 10:	transcript:Solyc01g110180.2.1	CsaV3_7G000270	1e-66
101- 11:	transcript:Solyc01g110190.2.1	CsaV3_7G000280	0
101- 12:	transcript:Solyc01g110270.2.1	CsaV3_7G000290	3e-50
101- 13:	transcript:Solyc01g110350.2.1	CsaV3_7G000360	1e-15
101- 14:	transcript:Solyc01g110380.2.1	CsaV3_7G000390	0
101- 15:	transcript:Solyc01g110400.2.1	CsaV3_7G000400	3e-25
101- 16:	transcript:Solyc01g110410.2.1	CsaV3_7G000420	7e-158
101- 17:	transcript:Solyc01g110450.2.1	CsaV3_7G000440	0
101- 18:	transcript:Solyc01g110460.2.1	CsaV3_7G000470	3e-154
101- 19:	transcript:Solyc01g110470.2.1	CsaV3_7G000490	3e-128
101- 20:	transcript:Solyc01g110480.2.1	CsaV3_7G000510	0
101- 21:	transcript:Solyc01g110490.2.1	CsaV3_7G000530	0
101- 22:	transcript:Solyc01g110540.2.1	CsaV3_7G000550	6e-25
101- 23:	transcript:Solyc01g110560.2.1	CsaV3_7G000560	2e-51
101- 24:	transcript:Solyc01g110570.2.1	CsaV3_7G000570	7e-38
101- 25:	transcript:Solyc01g110710.2.1	CsaV3_7G000580	1e-33
101- 26:	transcript:Solyc01g110900.1.1	CsaV3_7G000590	7e-34
101- 27:	transcript:Solyc01g110930.1.1	CsaV3_7G000600	2e-35
101- 28:	transcript:Solyc01g110980.2.1	CsaV3_7G000700	8e-15
101- 29:	transcript:Solyc01g111040.2.1	CsaV3_7G000740	0
101- 30:	transcript:Solyc01g111060.2.1	CsaV3_7G000760	1e-136
101- 31:	transcript:Solyc01g111100.2.1	CsaV3_7G000780	0
101- 32:	transcript:Solyc01g111150.2.1	CsaV3_7G000800	8e-110
101- 33:	transcript:Solyc01g111170.2.1	CsaV3_7G000820	6e-108
101- 34:	transcript:Solyc01g111190.2.1	CsaV3_7G000830	4e-15
101- 35:	transcript:Solyc01g111200.2.1	CsaV3_7G000840	4e-91
101- 36:	transcript:Solyc01g111210.2.1	CsaV3_7G000850	0
101- 37:	transcript:Solyc01g111240.2.1	CsaV3_7G000870	0
101- 38:	transcript:Solyc01g111310.2.1	CsaV3_7G000890	0
101- 39:	transcript:Solyc01g111350.2.1	CsaV3_7G000910	0
101- 40:	transcript:Solyc01g111500.2.1	CsaV3_7G000920	6e-109
101- 41:	transcript:Solyc01g111510.2.1	CsaV3_7G000930	3e-172
101- 42:	transcript:Solyc01g111520.2.1	CsaV3_7G000940	0
101- 43:	transcript:Solyc01g111540.2.1	CsaV3_7G000950	0
101- 44:	transcript:Solyc01g111580.2.1	CsaV3_7G000980	6e-134
101- 45:	transcript:Solyc01g111590.2.1	CsaV3_7G001000	0
101- 46:	transcript:Solyc01g111600.2.1	CsaV3_7G001010	5e-86
101- 47:	transcript:Solyc01g111610.2.1	CsaV3_7G001040	4e-60
101- 48:	transcript:Solyc01g111620.2.1	CsaV3_7G001050	4e-137
101- 49:	transcript:Solyc01g111630.2.1	CsaV3_7G001060	0
101- 50:	transcript:Solyc01g111660.2.1	CsaV3_7G001080	2e-169
101- 51:	transcript:Solyc01g111690.2.1	CsaV3_7G001110	2e-96
101- 52:	transcript:Solyc01g111700.1.1	CsaV3_7G001120	0
101- 53:	transcript:Solyc01g111730.2.1	CsaV3_7G001170	9e-49
101- 54:	transcript:Solyc01g111750.2.1	CsaV3_7G001190	3e-20
101- 55:	transcript:Solyc01g111760.2.1	CsaV3_7G001210	0
101- 56:	transcript:Solyc01g111840.2.1	CsaV3_7G001240	1e-98
101- 57:	transcript:Solyc01g111860.2.1	CsaV3_7G001260	0
101- 58:	transcript:Solyc01g111870.1.1	CsaV3_7G001280	0
101- 59:	transcript:Solyc01g111880.2.1	CsaV3_7G001310	0
101- 60:	transcript:Solyc01g111890.2.1	CsaV3_7G001330	0
101- 61:	transcript:Solyc01g111900.2.1	CsaV3_7G001370	1e-103
101- 62:	transcript:Solyc01g111940.2.1	CsaV3_7G001410	1e-111
101- 63:	transcript:Solyc01g111950.2.1	CsaV3_7G001420	1e-166
101- 64:	transcript:Solyc01g111970.2.1	CsaV3_7G001430	0
101- 65:	transcript:Solyc01g111980.2.1	CsaV3_7G001470	0
101- 66:	transcript:Solyc01g112000.2.1	CsaV3_7G001490	1e-94
101- 67:	transcript:Solyc01g112050.2.1	CsaV3_7G001730	0
101- 68:	transcript:Solyc01g112080.2.1	CsaV3_7G001750	4e-113
101- 69:	transcript:Solyc01g112150.2.1	CsaV3_7G001760	0
101- 70:	transcript:Solyc01g112190.2.1	CsaV3_7G001830	3e-17
101- 71:	transcript:Solyc01g112210.2.1	CsaV3_7G001840	0
101- 72:	transcript:Solyc01g112220.2.1	CsaV3_7G001850	0
101- 73:	transcript:Solyc01g112240.2.1	CsaV3_7G001910	0
101- 74:	transcript:Solyc01g112250.2.1	CsaV3_7G001990	0
101- 75:	transcript:Solyc01g112260.2.1	CsaV3_7G002020	9e-22
101- 76:	transcript:Solyc01g112270.1.1	CsaV3_7G002080	2e-45
101- 77:	transcript:Solyc01g112290.2.1	CsaV3_7G002150	0
101- 78:	transcript:Solyc01g112340.2.1	CsaV3_7G002160	2e-139
## Alignment 102: score=817.0 e_value=6.3e-44 N=17 1&chr7 plus
102- 0:	transcript:Solyc01g109370.2.1	CsaV3_7G023230	4e-175
102- 1:	transcript:Solyc01g109380.2.1	CsaV3_7G023240	0
102- 2:	transcript:Solyc01g109430.2.1	CsaV3_7G023270	3e-137
102- 3:	transcript:Solyc01g109450.2.1	CsaV3_7G023300	4e-167
102- 4:	transcript:Solyc01g109460.2.1	CsaV3_7G023320	0
102- 5:	transcript:Solyc01g109470.2.1	CsaV3_7G023440	6e-84
102- 6:	transcript:Solyc01g109510.2.1	CsaV3_7G023480	0
102- 7:	transcript:Solyc01g109520.2.1	CsaV3_7G023490	8e-147
102- 8:	transcript:Solyc01g109540.2.1	CsaV3_7G023500	0
102- 9:	transcript:Solyc01g109560.2.1	CsaV3_7G023510	0
102- 10:	transcript:Solyc01g109580.2.1	CsaV3_7G023520	0
102- 11:	transcript:Solyc01g109590.2.1	CsaV3_7G023530	0
102- 12:	transcript:Solyc01g109600.2.1	CsaV3_7G023540	9e-71
102- 13:	transcript:Solyc01g109620.2.1	CsaV3_7G023570	2e-144
102- 14:	transcript:Solyc01g109630.2.1	CsaV3_7G023590	0
102- 15:	transcript:Solyc01g109650.2.1	CsaV3_7G023630	0
102- 16:	transcript:Solyc01g109690.1.1	CsaV3_7G023660	4e-22
## Alignment 103: score=738.0 e_value=4.7e-45 N=17 1&chr7 plus
103- 0:	transcript:Solyc01g099960.2.1	CsaV3_7G029580	2e-137
103- 1:	transcript:Solyc01g100140.2.1	CsaV3_7G029650	5e-06
103- 2:	transcript:Solyc01g100160.2.1	CsaV3_7G029660	4e-34
103- 3:	transcript:Solyc01g100170.2.1	CsaV3_7G029670	1e-144
103- 4:	transcript:Solyc01g100210.2.1	CsaV3_7G029710	2e-166
103- 5:	transcript:Solyc01g100220.2.1	CsaV3_7G029760	3e-19
103- 6:	transcript:Solyc01g100320.2.1	CsaV3_7G029820	0
103- 7:	transcript:Solyc01g100350.2.1	CsaV3_7G029920	1e-135
103- 8:	transcript:Solyc01g100460.2.1	CsaV3_7G029950	1e-19
103- 9:	transcript:Solyc01g100540.2.1	CsaV3_7G030020	1e-125
103- 10:	transcript:Solyc01g100590.2.1	CsaV3_7G030060	3e-168
103- 11:	transcript:Solyc01g100690.2.1	CsaV3_7G030120	5e-09
103- 12:	transcript:Solyc01g100780.2.1	CsaV3_7G030180	2e-28
103- 13:	transcript:Solyc01g100860.2.1	CsaV3_7G030260	5e-132
103- 14:	transcript:Solyc01g100980.2.1	CsaV3_7G030290	0
103- 15:	transcript:Solyc01g101050.2.1	CsaV3_7G030360	3e-84
103- 16:	transcript:Solyc01g101060.2.1	CsaV3_7G030460	0
## Alignment 104: score=2702.0 e_value=2.1e-215 N=57 1&chr7 minus
104- 0:	transcript:Solyc01g081540.2.1	CsaV3_7G031590	0
104- 1:	transcript:Solyc01g081570.2.1	CsaV3_7G031580	0
104- 2:	transcript:Solyc01g081580.1.1	CsaV3_7G031570	3e-10
104- 3:	transcript:Solyc01g081630.2.1	CsaV3_7G031560	1e-57
104- 4:	transcript:Solyc01g081640.2.1	CsaV3_7G031550	3e-116
104- 5:	transcript:Solyc01g073660.2.1	CsaV3_7G031530	0
104- 6:	transcript:Solyc01g073730.2.1	CsaV3_7G031490	0
104- 7:	transcript:Solyc01g073740.2.1	CsaV3_7G031480	0
104- 8:	transcript:Solyc01g073750.2.1	CsaV3_7G031450	0
104- 9:	transcript:Solyc01g073770.2.1	CsaV3_7G031440	2e-66
104- 10:	transcript:Solyc01g073910.2.1	CsaV3_7G031430	2e-108
104- 11:	transcript:Solyc01g073950.2.1	CsaV3_7G031420	3e-127
104- 12:	transcript:Solyc01g073960.2.1	CsaV3_7G031410	0
104- 13:	transcript:Solyc01g074020.2.1	CsaV3_7G031400	4e-107
104- 14:	transcript:Solyc01g074030.2.1	CsaV3_7G031390	0
104- 15:	transcript:Solyc01g086650.2.1	CsaV3_7G031380	0
104- 16:	transcript:Solyc01g086670.2.1	CsaV3_7G031360	1e-06
104- 17:	transcript:Solyc01g086700.2.1	CsaV3_7G031340	0
104- 18:	transcript:Solyc01g086740.2.1	CsaV3_7G031320	0
104- 19:	transcript:Solyc01g086760.2.1	CsaV3_7G031310	2e-45
104- 20:	transcript:Solyc01g086830.2.1	CsaV3_7G031300	6e-27
104- 21:	transcript:Solyc01g086840.1.1	CsaV3_7G031280	2e-105
104- 22:	transcript:Solyc01g086870.2.1	CsaV3_7G031270	8e-67
104- 23:	transcript:Solyc01g086890.2.1	CsaV3_7G031250	0
104- 24:	transcript:Solyc01g086900.2.1	CsaV3_7G031240	2e-107
104- 25:	transcript:Solyc01g086930.2.1	CsaV3_7G031230	2e-137
104- 26:	transcript:Solyc01g086960.2.1	CsaV3_7G031210	6e-36
104- 27:	transcript:Solyc01g087020.2.1	CsaV3_7G031180	6e-08
104- 28:	transcript:Solyc01g087030.2.1	CsaV3_7G031170	9e-139
104- 29:	transcript:Solyc01g087040.2.1	CsaV3_7G031150	9e-112
104- 30:	transcript:Solyc01g087050.2.1	CsaV3_7G031140	6e-116
104- 31:	transcript:Solyc01g087060.2.1	CsaV3_7G031110	1e-72
104- 32:	transcript:Solyc01g087080.2.1	CsaV3_7G031100	2e-77
104- 33:	transcript:Solyc01g087120.2.1	CsaV3_7G031080	8e-102
104- 34:	transcript:Solyc01g087130.2.1	CsaV3_7G031070	2e-70
104- 35:	transcript:Solyc01g087150.2.1	CsaV3_7G031060	0
104- 36:	transcript:Solyc01g087210.2.1	CsaV3_7G031050	0
104- 37:	transcript:Solyc01g087240.2.1	CsaV3_7G031020	7e-68
104- 38:	transcript:Solyc01g087250.2.1	CsaV3_7G031010	0
104- 39:	transcript:Solyc01g087280.1.1	CsaV3_7G031000	5e-141
104- 40:	transcript:Solyc01g087310.2.1	CsaV3_7G030950	0
104- 41:	transcript:Solyc01g087440.2.1	CsaV3_7G030920	2e-92
104- 42:	transcript:Solyc01g087490.2.1	CsaV3_7G030910	0
104- 43:	transcript:Solyc01g087550.2.1	CsaV3_7G030870	2e-98
104- 44:	transcript:Solyc01g087570.2.1	CsaV3_7G030860	4e-21
104- 45:	transcript:Solyc01g087590.2.1	CsaV3_7G030830	0
104- 46:	transcript:Solyc01g087600.2.1	CsaV3_7G030820	0
104- 47:	transcript:Solyc01g087610.2.1	CsaV3_7G030810	0
104- 48:	transcript:Solyc01g087720.2.1	CsaV3_7G030750	0
104- 49:	transcript:Solyc01g087730.2.1	CsaV3_7G030740	2e-169
104- 50:	transcript:Solyc01g087880.2.1	CsaV3_7G030730	8e-36
104- 51:	transcript:Solyc01g087900.2.1	CsaV3_7G030720	3e-106
104- 52:	transcript:Solyc01g087910.2.1	CsaV3_7G030710	2e-162
104- 53:	transcript:Solyc01g087980.2.1	CsaV3_7G030690	9e-31
104- 54:	transcript:Solyc01g088000.2.1	CsaV3_7G030680	7e-136
104- 55:	transcript:Solyc01g088010.1.1	CsaV3_7G030670	3e-80
104- 56:	transcript:Solyc01g088090.2.1	CsaV3_7G030660	0
## Alignment 105: score=1363.0 e_value=3.1e-85 N=28 1&chr7 minus
105- 0:	transcript:Solyc01g079130.1.1	CsaV3_7G030290	0
105- 1:	transcript:Solyc01g079180.2.1	CsaV3_7G030240	4e-157
105- 2:	transcript:Solyc01g079200.2.1	CsaV3_7G030210	5e-129
105- 3:	transcript:Solyc01g079210.2.1	CsaV3_7G030200	0
105- 4:	transcript:Solyc01g079220.2.1	CsaV3_7G030190	8e-22
105- 5:	transcript:Solyc01g079230.2.1	CsaV3_7G030170	5e-43
105- 6:	transcript:Solyc01g079250.2.1	CsaV3_7G030160	0
105- 7:	transcript:Solyc01g079260.2.1	CsaV3_7G030110	1e-53
105- 8:	transcript:Solyc01g079270.1.1	CsaV3_7G030100	5e-08
105- 9:	transcript:Solyc01g079300.2.1	CsaV3_7G030090	0
105- 10:	transcript:Solyc01g079310.2.1	CsaV3_7G030060	4e-165
105- 11:	transcript:Solyc01g079350.2.1	CsaV3_7G030020	6e-147
105- 12:	transcript:Solyc01g079370.2.1	CsaV3_7G029990	5e-131
105- 13:	transcript:Solyc01g079420.2.1	CsaV3_7G029980	2e-27
105- 14:	transcript:Solyc01g079450.2.1	CsaV3_7G029970	0
105- 15:	transcript:Solyc01g079470.2.1	CsaV3_7G029960	5e-31
105- 16:	transcript:Solyc01g079480.2.1	CsaV3_7G029950	3e-17
105- 17:	transcript:Solyc01g079500.2.1	CsaV3_7G029940	0
105- 18:	transcript:Solyc01g079520.2.1	CsaV3_7G029930	0
105- 19:	transcript:Solyc01g079540.2.1	CsaV3_7G029920	5e-137
105- 20:	transcript:Solyc01g079550.2.1	CsaV3_7G029900	7e-63
105- 21:	transcript:Solyc01g079570.2.1	CsaV3_7G029890	0
105- 22:	transcript:Solyc01g079580.2.1	CsaV3_7G029880	0
105- 23:	transcript:Solyc01g079590.2.1	CsaV3_7G029860	8e-125
105- 24:	transcript:Solyc01g079600.2.1	CsaV3_7G029850	0
105- 25:	transcript:Solyc01g079610.2.1	CsaV3_7G029830	0
105- 26:	transcript:Solyc01g079650.2.1	CsaV3_7G029810	0
105- 27:	transcript:Solyc01g079660.2.1	CsaV3_7G029800	9e-50
## Alignment 106: score=617.0 e_value=5e-33 N=13 1&chr7 minus
106- 0:	transcript:Solyc01g105610.1.1	CsaV3_7G007060	8e-37
106- 1:	transcript:Solyc01g105680.2.1	CsaV3_7G007040	0
106- 2:	transcript:Solyc01g105690.2.1	CsaV3_7G007030	1e-39
106- 3:	transcript:Solyc01g105700.2.1	CsaV3_7G007020	1e-27
106- 4:	transcript:Solyc01g105720.2.1	CsaV3_7G006980	6e-30
106- 5:	transcript:Solyc01g105810.2.1	CsaV3_7G006910	0
106- 6:	transcript:Solyc01g105830.2.1	CsaV3_7G006900	1e-134
106- 7:	transcript:Solyc01g105970.2.1	CsaV3_7G006880	1e-97
106- 8:	transcript:Solyc01g105990.2.1	CsaV3_7G006860	0
106- 9:	transcript:Solyc01g106000.2.1	CsaV3_7G006850	6e-132
106- 10:	transcript:Solyc01g106010.2.1	CsaV3_7G006840	0
106- 11:	transcript:Solyc01g106020.2.1	CsaV3_7G006820	0
106- 12:	transcript:Solyc01g106030.2.1	CsaV3_7G006810	7e-104
## Alignment 107: score=526.0 e_value=1.3e-22 N=11 1&chr7 minus
107- 0:	transcript:Solyc01g106190.2.1	CsaV3_7G007440	8e-133
107- 1:	transcript:Solyc01g106220.2.1	CsaV3_7G007430	0
107- 2:	transcript:Solyc01g106280.2.1	CsaV3_7G007420	4e-139
107- 3:	transcript:Solyc01g106320.2.1	CsaV3_7G007400	2e-132
107- 4:	transcript:Solyc01g106330.2.1	CsaV3_7G007390	0
107- 5:	transcript:Solyc01g106370.2.1	CsaV3_7G007380	0
107- 6:	transcript:Solyc01g106400.2.1	CsaV3_7G007300	4e-73
107- 7:	transcript:Solyc01g106420.2.1	CsaV3_7G007270	0
107- 8:	transcript:Solyc01g106430.2.1	CsaV3_7G007250	4e-166
107- 9:	transcript:Solyc01g106440.2.1	CsaV3_7G007240	0
107- 10:	transcript:Solyc01g106450.2.1	CsaV3_7G007220	0
## Alignment 108: score=476.0 e_value=3.2e-19 N=10 1&chr7 minus
108- 0:	transcript:Solyc01g108280.2.1	CsaV3_7G008840	0
108- 1:	transcript:Solyc01g108300.2.1	CsaV3_7G008830	5e-104
108- 2:	transcript:Solyc01g108330.2.1	CsaV3_7G008810	8e-26
108- 3:	transcript:Solyc01g108340.2.1	CsaV3_7G008790	0
108- 4:	transcript:Solyc01g108400.2.1	CsaV3_7G008760	0
108- 5:	transcript:Solyc01g108410.1.1	CsaV3_7G008750	0
108- 6:	transcript:Solyc01g108430.2.1	CsaV3_7G008730	1e-106
108- 7:	transcript:Solyc01g108510.2.1	CsaV3_7G008700	3e-132
108- 8:	transcript:Solyc01g108600.2.1	CsaV3_7G008690	0
108- 9:	transcript:Solyc01g108610.2.1	CsaV3_7G008680	7e-22
## Alignment 109: score=339.0 e_value=7.5e-11 N=7 1&chr7 minus
109- 0:	transcript:Solyc01g095630.2.1	CsaV3_7G025370	2e-43
109- 1:	transcript:Solyc01g095650.2.1	CsaV3_7G025320	6e-62
109- 2:	transcript:Solyc01g095680.2.1	CsaV3_7G025270	4e-07
109- 3:	transcript:Solyc01g095700.2.1	CsaV3_7G025250	4e-99
109- 4:	transcript:Solyc01g095720.2.1	CsaV3_7G025220	0
109- 5:	transcript:Solyc01g095730.2.1	CsaV3_7G025210	0
109- 6:	transcript:Solyc01g095740.2.1	CsaV3_7G025200	0
## Alignment 110: score=385.0 e_value=2.8e-13 N=8 10&chr1 plus
110- 0:	transcript:Solyc10g005260.2.1	CsaV3_1G010850	1e-169
110- 1:	transcript:Solyc10g005280.1.1	CsaV3_1G010890	2e-179
110- 2:	transcript:Solyc10g005320.2.1	CsaV3_1G010970	3e-55
110- 3:	transcript:Solyc10g005330.2.1	CsaV3_1G010990	0
110- 4:	transcript:Solyc10g005340.2.1	CsaV3_1G011000	1e-28
110- 5:	transcript:Solyc10g005350.2.1	CsaV3_1G011020	2e-167
110- 6:	transcript:Solyc10g005360.2.1	CsaV3_1G011060	1e-100
110- 7:	transcript:Solyc10g005370.2.1	CsaV3_1G011070	0
## Alignment 111: score=322.0 e_value=3.2e-15 N=8 10&chr1 plus
111- 0:	transcript:Solyc10g084770.1.1	CsaV3_1G034300	0
111- 1:	transcript:Solyc10g084780.1.1	CsaV3_1G034310	3e-63
111- 2:	transcript:Solyc10g084800.1.1	CsaV3_1G034390	0
111- 3:	transcript:Solyc10g084910.1.1	CsaV3_1G034550	3e-13
111- 4:	transcript:Solyc10g084970.1.1	CsaV3_1G035740	1e-08
111- 5:	transcript:Solyc10g084980.1.1	CsaV3_1G035760	4e-16
111- 6:	transcript:Solyc10g085090.1.1	CsaV3_1G035990	0
111- 7:	transcript:Solyc10g085130.1.1	CsaV3_1G036140	9e-109
## Alignment 112: score=321.0 e_value=3e-12 N=7 10&chr1 plus
112- 0:	transcript:Solyc10g008990.2.1	CsaV3_1G012160	0
112- 1:	transcript:Solyc10g009010.2.1	CsaV3_1G012170	1e-118
112- 2:	transcript:Solyc10g009030.2.1	CsaV3_1G012180	0
112- 3:	transcript:Solyc10g009050.2.1	CsaV3_1G012320	0
112- 4:	transcript:Solyc10g009080.2.1	CsaV3_1G012440	5e-40
112- 5:	transcript:Solyc10g009090.2.1	CsaV3_1G012450	2e-158
112- 6:	transcript:Solyc10g009110.1.1	CsaV3_1G012490	5e-32
## Alignment 113: score=280.0 e_value=2.5e-12 N=7 10&chr1 plus
113- 0:	transcript:Solyc10g007740.2.1	CsaV3_1G032710	0
113- 1:	transcript:Solyc10g007950.2.1	CsaV3_1G032890	6e-138
113- 2:	transcript:Solyc10g007970.1.1	CsaV3_1G033110	8e-47
113- 3:	transcript:Solyc10g007980.2.1	CsaV3_1G033190	3e-128
113- 4:	transcript:Solyc10g008000.1.1	CsaV3_1G033330	4e-79
113- 5:	transcript:Solyc10g008030.2.1	CsaV3_1G033440	6e-166
113- 6:	transcript:Solyc10g008050.1.1	CsaV3_1G033450	2e-27
## Alignment 114: score=260.0 e_value=9.3e-11 N=7 10&chr1 minus
114- 0:	transcript:Solyc10g081910.1.1	CsaV3_1G015210	1e-30
114- 1:	transcript:Solyc10g082050.1.1	CsaV3_1G015160	2e-26
114- 2:	transcript:Solyc10g083170.1.1	CsaV3_1G015140	9e-83
114- 3:	transcript:Solyc10g083260.1.1	CsaV3_1G014950	2e-21
114- 4:	transcript:Solyc10g083400.1.1	CsaV3_1G014690	0
114- 5:	transcript:Solyc10g083520.1.1	CsaV3_1G014610	2e-65
114- 6:	transcript:Solyc10g083640.1.1	CsaV3_1G014490	4e-142
[truncated: 13,750 more rows]
