# Supplementary material for: Genome-wide identification and characterization of cucumber bHLH family genes and the functional characterization of CsbHLH041 in NaCl and ABA tolerance in Arabidopsis and cucumber
Source: BMC Plant Biol. 2020 Jun 11;20:272. doi: 10.1186/s12870-020-02440-1 (PMC7291561; doi:10.1186/s12870-020-02440-1)
Supplement: Supplementary file 7 — Additional file 7: Table S6. String protein annotations. [file 12870_2020_2440_MOESM7_ESM.xls]

## Sheet: String protein annotations
Query sequence	Cucumber_Gene ID	At_string protein	Identity(%)	Bitscore	Annotation
CsbHLH001	CsaV3_1G005290	PRE5	50	72.4	Paclobutrazol Resistance 5
CsbHLH002	CsaV3_1G011300	ILR3	51	226	iaa-leucine resistant3; Transcription factor. Plays a role in resistance to amide-linked indole-3-acetic acid (IAA) conjugates such as IAA-Leu and IAA-Phe. May regulate gene expression in response to metal homeostasis changes
CsbHLH003	CsaV3_3G022420	AT4G16430	51	490	transcription factor bHLH3
CsbHLH004	CsaV3_3G049150	MYC2	54	637	transcription factor MYC2; Transcriptional activator. Common transcription factor of light, abscisic acid (ABA), and jasmonic acid (JA) signaling pathways. In cooperation with MYB2 is involved in the regulation of ABA-inducible genes under drought stress conditions. Binds to the MYC recognition site (5'-CACATG-3'), and to the G-box (5'- CACNTG-3') and Z-box (5'-ATACGTGT-3') of light-responsive pr…
CsbHLH005	CsaV3_3G001710	MYC2	54	599	transcription factor MYC2; Transcriptional activator. Common transcription factor of light, abscisic acid (ABA), and jasmonic acid (JA) signaling pathways. In cooperation with MYB2 is involved in the regulation of ABA-inducible genes under drought stress conditions. Binds to the MYC recognition site (5'-CACATG-3'), and to the G-box (5'- CACNTG-3') and Z-box (5'-ATACGTGT-3') of light-responsive pr…
CsbHLH006	CsaV3_3G000850	NIG1	30	189	NACL-inducible gene 1
CsbHLH007	CsaV3_1G039580	UNE12	55	256	transcription factor UNE12; Required for ovule fertilization
CsbHLH008	CsaV3_2G007370	PIF3	33	230	transcription factor PIF3
CsbHLH009	CsaV3_4G032110	PIL5	34	180	transcription factor PIF1; Transcription activator. Regulates negatively chlorophyll biosynthesis and seed germination in the dark, and lightinduced degradation of PIF1 relieves this negative regulation to promote photomorphogenesis. Binds to the G-box motif (5'- CACGTG-3') found in many light-regulated promoters. Promotes the expression of SOM, and thus modulates responses to abscisic acid (ABA)…
CsbHLH010	CsaV3_1G043790	LHW	54	376	LONESOME HIGHWAY; Transcription activator that regulates root development; promotes the production of stele cells in roots. Coordinately controls the number of all vascular cell types by regulating the size of the pool of cells from which they arise
CsbHLH011	CsaV3_2G015700	bHLH121	61	280	basic Helix-Loop-Helix 121
CsMYC1	CsaV3_6G000530	GL3	40	442	GLABROUS 3; Transcription activator, when associated with MYB75/PAP1, MYB90/PAP2 or TT2. Involved in epidermal cell fate specification. Regulates negatively stomata formation, but, in association with TTG1 and MYB0/GL1, promotes trichome formation, branching and endoreplication. Regulates also trichome cell wall maturation. Together with MYB66/WER, promotes the formation of non-hair cells in root…
CsbHLH013	CsaV3_3G007980	AT1G01260	53	579	transcription factor bHLH13
CsbHLH014	CsaV3_2G010120	AT4G00870	33	136	transcription factor bHLH14
CsbHLH015	CsaV3_7G025510	PIL5	44	291	transcription factor PIF1; Transcription activator. Regulates negatively chlorophyll biosynthesis and seed germination in the dark, and lightinduced degradation of PIF1 relieves this negative regulation to promote photomorphogenesis. Binds to the G-box motif (5'- CACGTG-3') found in many light-regulated promoters. Promotes the expression of SOM, and thus modulates responses to abscisic acid (ABA)…
CsbHLH016	CsaV3_6G009090	UNE10	44	283	transcription factor UNE10; Required during the fertilization of ovules by pollen
CsbHLH017	CsaV3_2G028950	AT1G27660	46	144	transcription factor bHLH110
CsbHLH018	CsaV3_7G007460	AT4G37850	41	197	transcription factor bHLH25
CsbHLH019	CsaV3_6G044570	AT4G37850	38	189	transcription factor bHLH25
CsbHLH020	CsaV3_6G044560	AT4G37850	49	157	transcription factor bHLH25
CsbHLH021	CsaV3_5G026500	AMS	45	421	ABORTED MICROSPORES; Transcription factor. Plays a crucial role in tapetum development. Required for male fertility and pollen differentiation, especially during the post-meiotic transcriptional regulation of microspore development within the developing anther
CsbHLH022	CsaV3_6G044730	bHLH093	68	256	beta HLH protein 93; Transcription factor. May be involved in the differentiation of stomatal guard cells
CsbHLH023	CsaV3_2G030090	AT5G50010	31	113	transcription factor bHLH145
CsbHLH024	CsaV3_6G043370	SPT	57	166	SPATULA; Transcription factor that plays a role in floral organogenesis. Promotes the growth of carpel margins and of pollen tract tissues derived from them
CsbHLH025	CsaV3_6G044580	AT4G37850	44	168	transcription factor bHLH25
CsbHLH026	CsaV3_2G035250	ILR3	55	246	iaa-leucine resistant3; Transcription factor. Plays a role in resistance to amide-linked indole-3-acetic acid (IAA) conjugates such as IAA-Leu and IAA-Phe. May regulate gene expression in response to metal homeostasis changes
CsbHLH027	CsaV3_2G008770	AT5G57150	53	209	transcription factor bHLH35
CsbHLH028	CsaV3_6G008940	AT4G00870	34	214	transcription factor bHLH14
CsbHLH029	CsaV3_6G014370	FRU	50	272	FER-like regulator of iron uptake; Transcription factor. Essential protein involved in iron uptake responses. Regulates FRO2 at the level of mRNA accumulation and IRT1 at the level of protein accumulation. Confers enhanced iron mobilization responses at low iron supply
CsbHLH030	CsaV3_5G033960	AT1G68810	56	292	transcription factor bHLH30
CsbHLH031	CsaV3_6G036080	BPEp	64	201	BIG PETAL P; Involved in the control of petal size, by interfering with postmitotic cell expansion to limit final petal cell size
CsbHLH032	CsaV3_1G033410	AT3G56770	45	142	putative transcription factor bHLH107
CsbHLH033	CsaV3_1G009900	ICE1	51	394	transcription factor ICE1; Transcriptional activator that regulates the cold- induced transcription of CBF/DREB1 genes. Binds specifically to the MYC recognition sites (5'-CANNTG-3') found in the CBF3/DREB1A promoter. Mediates stomatal differentiation in the epidermis probably by controlling successive roles of SPCH, MUTE, and FAMA
CsbHLH034	CsaV3_2G001440	AT5G56960	39	132	putative transcription factor bHLH041
CsbHLH035	CsaV3_1G031920	AT5G57150	62	216	transcription factor bHLH35
CsbHLH036	CsaV3_7G004510	AT4G20970	34	99.4	basic helix-loop-helix domain-containing protein
CsbHLH037	CsaV3_4G034440	HEC2	58	169	HECATE 2; Required for the female reproductive tract development and fertility
CsbHLH038	CsaV3_4G029740	bHLH38	37	142	basic helix-loop-helix 38
CsbHLH039	CsaV3_3G000950	LHW	53	245	LONESOME HIGHWAY; Transcription activator that regulates root development; promotes the production of stele cells in roots. Coordinately controls the number of all vascular cell types by regulating the size of the pool of cells from which they arise
CsbHLH040	CsaV3_2G026610	HEC1	86	139	HECATE 1; Required for the female reproductive tract development and fertility
CsbHLH041	CsaV3_1G040580	AT5G56960	35	201	putative transcription factor bHLH041
CsbHLH042	CsaV3_6G037080	TT8	57	254	TRANSPARENT TESTA 8; Transcription activator, when associated with MYB75/PAP1 or MYB90/PAP2. Involved in the control of flavonoid pigmentation. Plays a key role in regulating leucoanthocyanidin reductase (BANYULS) and dihydroflavonol-4-reductase (DFR). Not required for leucoanthocyanidin dioxygenase (LDOX) expression
CsbHLH043	CsaV3_6G041730	IND	67	153	INDEHISCENT; Transcription regulator required for seed dispersal. Involved in the differentiation of all three cell types required for fruit dehiscence. Acts as the key regulator in a network including SHP and ALC that controls specification of the valve margin. Works with ALC, SHP, and FUL to allow differentiation of the lignified valve layer, the spring-loaded mechanism of fruit that promotes o…
CsbHLH044	CsaV3_1G003910	BEE3	50	205	BR enhanced expression 3; Positive regulator of brassinosteroid signaling
CsbHLH045	CsaV3_3G013690	MUTE	67	241	MUTE; Transcription factor. Together with FMA and SPCH, regulates the stomata formation. Required for the differentiation of stomatal guard cells, by promoting successive asymmetric cell divisions and the formation of guard mother cells. Promotes the conversion of the leaf epidermis into stomata
CsbHLH046	CsaV3_1G006280	BIM1	45	318	transcription factor BIM1; Positive brassinosteroid-signaling protein. Transcription factor that bind specifically to the DNA sequence 5'-CANNTG-3'(E box). Can bind individually to the promoter as a homodimer or synergistically as a heterodimer with BZR2/BES1. Does not itself activate transcription but enhances BZR2/BES1-mediated target gene activation
CsbHLH047	CsaV3_1G002260	PYE	47	187	POPEYE
CsbHLH048	CsaV3_3G039100	AT3G57800	47	294	transcription factor bHLH60
CsbHLH049	CsaV3_5G033600	AT1G68920	41	342	transcription factor bHLH49
CsbHLH050	CsaV3_1G006650	BEE3	58	191	BR enhanced expression 3; Positive regulator of brassinosteroid signaling
CsbHLH051	CsaV3_6G001900	AT2G40200	44	162	transcription factor bHLH51
CsbHLH052	CsaV3_1G037610	AT1G30670	53	109	transcription factor bHLH52
CsbHLH053	CsaV3_6G037070	AT5G64980	45	119	uncharacterized protein
CsbHLH054	CsaV3_2G026190	RSL2	53	174	transcription factor bHLH85
CsbHLH055	CsaV3_3G034600	LHW	38	187	LONESOME HIGHWAY; Transcription activator that regulates root development; promotes the production of stele cells in roots. Coordinately controls the number of all vascular cell types by regulating the size of the pool of cells from which they arise
CsbHLH056	CsaV3_3G044120	AT3G21330	52	155	transcription factor bHLH87
CsbHLH057	CsaV3_2G005070	AT1G72210	43	235	transcription factor bHLH96
CsbHLH058	CsaV3_2G014750	CIB1	49	166	transcription factor bHLH63
CsbHLH059	CsaV3_7G027630	UNE12	69	369	transcription factor UNE12; Required for ovule fertilization
CsbHLH060	CsaV3_2G025890	AT1G10120	48	160	transcription factor bHLH74
CsbHLH061	CsaV3_2G030500	bHLH093	61	238	beta HLH protein 93; Transcription factor. May be involved in the differentiation of stomatal guard cells
CsbHLH062	CsaV3_3G015900	AT5G48560	37	224	transcription factor bHLH78
CsbHLH063	CsaV3_7G000080	CIB1	43	206	transcription factor bHLH63
CsbHLH064	CsaV3_1G000190	AT5G50915	61	157	transcription factor bHLH137
CsbHLH065	CsaV3_3G028610	PIL5	42	261	transcription factor PIF1; Transcription activator. Regulates negatively chlorophyll biosynthesis and seed germination in the dark, and lightinduced degradation of PIF1 relieves this negative regulation to promote photomorphogenesis. Binds to the G-box motif (5'- CACGTG-3') found in many light-regulated promoters. Promotes the expression of SOM, and thus modulates responses to abscisic acid (ABA)…
CsbHLH066	CsaV3_2G003660	LRL1	47	264	LJRHL1-like 1
CsbHLH067	CsaV3_4G002800	AT2G31730	68	182	basic helix-loop-helix domain-containing protein
CsbHLH068	CsaV3_1G045830	AT4G29100	43	276	transcription factor bHLH68
CsbHLH069	CsaV3_4G026430	APTX	70	130	aprataxin
CsbHLH070	CsaV3_3G007090	AT3G61950	44	254	transcription factor bHLH67
CsbHLH071	CsaV3_3G049050	AT1G22490	53	215	transcription factor bHLH94
CsbHLH072	CsaV3_1G005810	PIF7	43	153	transcription factor PIF7; Transcription factor acting negatively in the phytochrome B signaling pathway under prolonged red light. Regulates PHYB abundance at the post-transcriptional level, possibly via the ubiquitin-proteasome pathway. May regulate the expression of a subset of genes by binding to the G-box motif
CsbHLH073	CsaV3_2G026540	SPT	48	144	SPATULA; Transcription factor that plays a role in floral organogenesis. Promotes the growth of carpel margins and of pollen tract tissues derived from them
CsbHLH074	CsaV3_4G035310	AT1G10120	43	256	transcription factor bHLH74
CsbHLH075	CsaV3_3G020750	CES	70	139	CESTA
CsbHLH076	CsaV3_5G018750	AT1G68920	41	286	transcription factor bHLH49
CsbHLH077	CsaV3_4G034660	AT1G60060	52	232	serine/threonine-protein kinase WNK (With No lysine)-related protein
CsbHLH078	CsaV3_7G026520	AT3G07340	44	312	transcription factor bHLH62
CsbHLH079	CsaV3_1G001960	AT5G62610	57	170	transcription factor bHLH79
CsbHLH080	CsaV3_5G040480	FBH1	56	249	FLOWERING BHLH 1
CsbHLH081	CsaV3_6G002130	AT2G40435	57	172	uncharacterized protein
CsbHLH082	CsaV3_1G028780	LRL1	63	267	LJRHL1-like 1
CsbHLH083	CsaV3_5G024030	RSL1	47	192	RHD SIX-LIKE 1
CsbHLH084	CsaV3_4G000380	RSL2	40	185	transcription factor bHLH85
CsbHLH085	CsaV3_4G034980	RSL2	77	181	transcription factor bHLH85
CsbHLH086	CsaV3_3G014190
CsbHLH087	CsaV3_7G035000	AT3G21330	49	254	transcription factor bHLH87
CsbHLH088	CsaV3_2G016810	HEC2	71	153	HECATE 2; Required for the female reproductive tract development and fertility
CsbHLH089	CsaV3_6G012850	AT4G20970	37	111	basic helix-loop-helix domain-containing protein
CsbHLH090	CsaV3_5G031540	AMS	34	254	ABORTED MICROSPORES; Transcription factor. Plays a crucial role in tapetum development. Required for male fertility and pollen differentiation, especially during the post-meiotic transcriptional regulation of microspore development within the developing anther
CsbHLH091	CsaV3_2G011050	AT2G31210	38	258	transcription factor bHLH91
CsbHLH092	CsaV3_2G013060	BHLH92	44	133	transcription factor bHLH92
CsbHLH093	CsaV3_3G048260	bHLH093	65	228	beta HLH protein 93; Transcription factor. May be involved in the differentiation of stomatal guard cells
CsbHLH094	CsaV3_1G039160	AT1G72210	42	221	transcription factor bHLH96
CsbHLH095	CsaV3_7G008580	RGE1	41	184	RETARDED GROWTH OF EMBRYO 1; Controls embryo growth
CsbHLH096	CsaV3_2G029940	AT1G72210	53	282	transcription factor bHLH96
CsbHLH097	CsaV3_3G011010	FMA	56	384	FAMA; Transcription activator. Together with SPCH and MUTE, regulates the stomata formation. Required to promote differentiation and morphogenesis of stomatal guard cells and to halt proliferative divisions in their immediate precursors. Mediates the formation of stomata
CsbHLH098	CsaV3_3G021970	SPCH	54	315	SPEECHLESS; Transcription factor. Together with FMA and MUTE, regulates the stomata formation. Required for the initiation and the formation of stomata, by promoting the first asymmetric cell divisions
CsbHLH099	CsaV3_6G028530	AT3G17100	60	174	transcription factor bHLH147; Atypical bHLH transcription factor probably unable to bind DNA. Negatively regulates brassinosteroid signaling
CsbHLH100	CsaV3_6G037460	AT1G71200	34	97.1	basic helix-loop-helix domain-containing protein
CsbHLH101	CsaV3_4G029750	bHLH38	40	116	basic helix-loop-helix 38
CsbHLH102	CsaV3_6G033930	BIM2	54	313	transcription factor BIM2; Positive brassinosteroid-signaling protein
CsbHLH103	CsaV3_6G036240	KDR	79	114	KIDARI
CsbHLH104	CsaV3_3G012210	bHLH104	64	237	basic Helix-Loop-Helix 104
CsbHLH105	CsaV3_3G022870	ILR3	66	303	iaa-leucine resistant3; Transcription factor. Plays a role in resistance to amide-linked indole-3-acetic acid (IAA) conjugates such as IAA-Leu and IAA-Phe. May regulate gene expression in response to metal homeostasis changes
CsbHLH106	CsaV3_3G042970	AT2G41130	59	233	transcription factor bHLH106
CsbHLH107	CsaV3_6G018830	AT1G68810	41	122	transcription factor bHLH30
CsbHLH108	CsaV3_2G030310	BHLH32	45	120	basic helix-loop-helix 32; Transcription factor required for MONOPTEROS-dependent root initiation in embryo. Transcriptionally controlled by MONOPTEROS
CsbHLH109	CsaV3_1G002670	UNE10	66	99.8	transcription factor UNE10; Required during the fertilization of ovules by pollen
CsbHLH110	CsaV3_3G045440	AT1G27660	42	190	transcription factor bHLH110
CsbHLH111	CsaV3_5G012430	AT1G31050	37	212	basic helix-loop-helix domain-containing protein
CsbHLH112	CsaV3_1G011460	AT1G61660	60	156	transcription factor bHLH112
CsbHLH113	CsaV3_7G008090	AT3G19500	57	136	transcription factor bHLH113
CsbHLH114	CsaV3_5G026380	AT1G27660	50	76.3	transcription factor bHLH110
CsbHLH115	CsaV3_UNG229040	ILR3	69	258	iaa-leucine resistant3; Transcription factor. Plays a role in resistance to amide-linked indole-3-acetic acid (IAA) conjugates such as IAA-Leu and IAA-Phe. May regulate gene expression in response to metal homeostasis changes
CsbHLH116	CsaV3_3G027730	ICE1	53	427	transcription factor ICE1; Transcriptional activator that regulates the cold- induced transcription of CBF/DREB1 genes. Binds specifically to the MYC recognition sites (5'-CANNTG-3') found in the CBF3/DREB1A promoter. Mediates stomatal differentiation in the epidermis probably by controlling successive roles of SPCH, MUTE, and FAMA
CsbHLH117	CsaV3_7G003870	AT3G22100	49	106	transcription factor bHLH117
CsbHLH118	CsaV3_3G016560	AT5G51790	42	132	transcription factor bHLH120
CsbHLH119	CsaV3_1G012350	AT4G20970	37	95.9	basic helix-loop-helix domain-containing protein
CsbHLH120	CsaV3_5G003430	AT5G51790	38	117	transcription factor bHLH120
CsbHLH121	CsaV3_6G047120	bHLH121	57	261	basic Helix-Loop-Helix 121
CsbHLH122	CsaV3_1G042640	FBH3	39	246	FLOWERING BHLH 3
CsbHLH123	CsaV3_3G005540	AT3G20640	42	244	transcription factor bHLH123
CsbHLH124	CsaV3_6G046660	AT1G27660	50	148	transcription factor bHLH110
CsbHLH125	CsaV3_5G003420	AT4G25410	35	112	basic helix-loop-helix domain-containing protein
CsbHLH126	CsaV3_5G003410	AT5G51790	37	119	transcription factor bHLH120
CsbHLH127	CsaV3_6G049510	AT1G61660	38	202	transcription factor bHLH112
CsbHLH128	CsaV3_4G003860	AT1G05805	49	265	transcription factor bHLH128
CsbHLH129	CsaV3_7G031270	FBH4	36	185	FLOWERING BHLH 4
CsbHLH130	CsaV3_3G039080	FBH4	47	281	FLOWERING BHLH 4
CsbHLH131	CsaV3_6G045070	AT4G38070	43	113	basic helix-loop-helix domain-containing protein
CsbHLH132	CsaV3_6G051560	AT1G29950	43	129	basic helix-loop-helix (bHLH) DNA-binding superfamily protein.[Source:TAIR;Acc:AT1G29950]
CsbHLH133	CsaV3_7G027460	CPUORF7	42	495	uncharacterized protein; Transcription factor that may regulate root development (By similarity)
CsbHLH134	CsaV3_5G037950	PRE5	77	133	Paclobutrazol Resistance 5
CsbHLH135	CsaV3_1G002240	BNQ3	72	125	BANQUO 3
CsbHLH136	CsaV3_5G032530	KDR	80	115	KIDARI
CsbHLH137	CsaV3_1G009880	AT5G50915	58	185	transcription factor bHLH137
CsbHLH138	CsaV3_7G033460	AT4G29100	40	149	transcription factor bHLH68
CsbHLH139	CsaV3_7G007860	RSL2	61	197	transcription factor bHLH85
CsbHLH140	CsaV3_4G010010	BIM2	36	142	transcription factor BIM2; Positive brassinosteroid-signaling protein
CsbHLH141	CsaV3_1G003270	BIM1	48	345	transcription factor BIM1; Positive brassinosteroid-signaling protein. Transcription factor that bind specifically to the DNA sequence 5'-CANNTG-3'(E box). Can bind individually to the promoter as a homodimer or synergistically as a heterodimer with BZR2/BES1. Does not itself activate transcription but enhances BZR2/BES1-mediated target gene activation
CsbHLH142	CsaV3_5G031750	AT1G60060	60	372	serine/threonine-protein kinase WNK (With No lysine)-related protein

## Sheet: CsbHLH041(AT5G56960)
#node	identifier	domain_summary_url	annotation	other_names_and_aliases
AT1G12310	3702.AT1G12310.1	https://smart.embl.de/smart/DDvec.cgi?smart=148:EFh(13|41)+EFh(84|112)+EFh(120|148)+	Calcium-binding EF-hand family protein; Potential calcium sensor	837785	837785	AAF79658.1	AAK73945.1	AAM16182.1	AEE28865.1	AT1G12310	AT1G12310	AT1G12310	AT1G12310	AT1G12310	AT1G12310	AT1G12310	AT1G12310	AT1G12310-TAIR-G	AT1G12310.1	AT1G12310.1	AT1G12310.1	AT1G12310.1	AT1G12310.1	AY045587	AY094026	At.20071	At1g12310	At1g12310	CAA87461.1	CML13	CML13	CML13_ARATH	CML13_ARATH	CML13_ARATH	Calcium-binding EF-hand family protein	Calcium-binding EF-hand family protein	Calcium-binding EF-hand family protein	Calcium-binding EF-hand family protein	Calmodulin-like protein 13	Calmodulin-like protein 13	F5O11.2	F5O11.2	F5O11.35	F5O11.35	F5O11.35	F5O11_35	NM_101103	NM_101103.3	NP_172695
AT2G31220	3702.AT2G31220.1	https://smart.embl.de/smart/DDvec.cgi?smart=458:HLH(249|298)+	Basic helix-loop-helix (bHLH) DNA-binding superfamily protein; Its function is described as DNA binding, sequence-specific DNA binding transcription factor activity; Involved in regulation of transcription; Located in nucleus; Contains the following InterPro domains: Helix-loop-helix DNA-binding domain (InterPro:IPR001092), Helix-loop-helix DNA-binding (InterPro:IPR011598); BEST Arabidopsis thali…	817679	817679	AAD20667.1	AAL55717.1	AAO64131.1	AAP40433.1	AEC08511.1	AF251695	AK228592	AT2G31220	AT2G31220	AT2G31220	AT2G31220	AT2G31220	AT2G31220	AT2G31220	AT2G31220	AT2G31220-TAIR-G	AT2G31220.1	AT2G31220.1	AT2G31220.1	AT2G31220.1	AT2G31220.1	At.28314	At2g31220	At2g31220	BAF00507.1	BH010_ARATH	BH010_ARATH	BH010_ARATH	BHLH10	BHLH10	BT005711	BT008608	Basic helix-loop-helix protein 10	Basic helix-loop-helix protein 10	EN23	EN23	F16D14.6	F16D14.6	F16D14.6	F16D14_6	NM_128678	NM_128678.4	NP_001318326.1	NP_001318326.1
HSP70T-2	3702.AT2G32120.1	https://smart.embl.de/smart/DDvec.cgi?smart=563:Pfam_HSP70(30|527)+	Heat shock 70 kDa protein 8; In cooperation with other chaperones, Hsp70s stabilize preexistent proteins against aggregation and mediate the folding of newly translated polypeptides in the cytosol as well as within organelles. These chaperones participate in all these processes through their ability to recognize nonnative conformations of other proteins. They bind extended peptide segments with a…	817771	817771	AAD15393.1	AAM67201.1	AAM74502.1	AAN46859.1	AEC08636.1	AEC08637.1	AT2G32120	AT2G32120	AT2G32120	AT2G32120	AT2G32120	AT2G32120	AT2G32120	AT2G32120-TAIR-G	AT2G32120.1	AT2G32120.1	AT2G32120.1	AT2G32120.1	AT2G32120.1	AT2G32120.2	AT2G32120.2	AT2G32120.2	AY088895	AY123990	At.13604	At2g32120	At2g32120	BT001079	F22D22.13	F22D22.13	F22D22.13	F22D22_13	HSP70-8	HSP70-8	HSP70T-2	HSP70T-2	HSP70T-2	HSP70T-2	HSP70T-2	HSP70T-2	HSP70T-2	HSP70T-2	HSP7H_ARATH	HSP7H_ARATH
AT2G38250	3702.AT2G38250.1	https://smart.embl.de/smart/DDvec.cgi?smart=289:SANT(38|100)+COIL(223|263)+	Homeodomain-like superfamily protein; Probable transcription factor that may play a role in the induction of CAM4 in response to pathogen and salt	818404	818404	AAC27174.1	AAL50816.1	AAP13348.1	AEC09513.1	AF453582	AT2G38250	AT2G38250	AT2G38250	AT2G38250	AT2G38250	AT2G38250	AT2G38250	AT2G38250	AT2G38250-TAIR-G	AT2G38250.1	AT2G38250.1	AT2G38250.1	AT2G38250.1	AT2G38250.1	AY271678	At.28319	At2g38250	At2g38250	F16M14.18	F16M14.18	F16M14.18	F16M14_18	GT-3B	GT-3B	GT1L	GT1L	GT3B	GT3B	Homeodomain-like superfamily protein	Homeodomain-like superfamily protein	Homeodomain-like superfamily protein	Homeodomain-like superfamily protein	NM_129382	NM_129382.2	NP_181360	NP_181360	NP_181360.1	NP_181360.1	NP_181360.1
CPK20	3702.AT2G38910.1	https://smart.embl.de/smart/DDvec.cgi?smart=583:S_TKc(134|392)+EFh(439|467)+EFh(475|503)+EFh(511|539)+EFh(545|573)+	Calcium-dependent protein kinase 20; May play a role in signal transduction pathways that involve calcium as a second messenger	2.7.11.1	818476	818476	AAC79604.1	AEC09611.1	AT2G38910	AT2G38910	AT2G38910	AT2G38910	AT2G38910	AT2G38910	AT2G38910	AT2G38910-TAIR-G	AT2G38910.1	AT2G38910.1	AT2G38910.1	AT2G38910.1	AT2G38910.1	At.53070	At2g38910	At2g38910	CAA60526.1	CDPKK_ARATH	CDPKK_ARATH	CDPKK_ARATH	CPK20	CPK20	CPK20	CPK20	CPK20	CPK20	CPK20	CPK20	Calcium-dependent protein kinase 20	Calcium-dependent protein kinase 20	Calcium-dependent protein kinase 20	Calcium-dependent protein kinase 20	EC 2.7.11.1	NM_129449	NM_129449.1	NP_181425	NP_181425	NP_181425.1	NP_181425.1	NP_181425.1	Q38983_ARATH
AT2G46810	3702.AT2G46810.1	https://smart.embl.de/smart/DDvec.cgi?smart=371:COIL(151|172)+HLH(196|247)+	Basic helix-loop-helix (bHLH) DNA-binding superfamily protein; Its function is described as DNA binding, sequence-specific DNA binding transcription factor activity; Involved in regulation of transcription; Located in nucleus; Contains the following InterPro domains: Helix-loop-helix DNA-binding domain (InterPro:IPR001092), Helix-loop-helix DNA-binding (InterPro:IPR011598); BEST Arabidopsis thali…	819294	819294	AAC33499.1	AB678434	AEC10757.1	AF488602	AT2G46810	AT2G46810	AT2G46810	AT2G46810	AT2G46810	AT2G46810	AT2G46810	AT2G46810	AT2G46810-TAIR-G	AT2G46810.1	AT2G46810.1	AT2G46810.1	AT2G46810.1	AT2G46810.1	At.36451	At2g46810	At2g46810	BAM14091.1	BH070_ARATH	BH070_ARATH	BH070_ARATH	BHLH70	BHLH70	Basic helix-loop-helix protein 70	Basic helix-loop-helix protein 70	EN13	EN13	F19D11.9	F19D11.9	F19D11.9	I2FGF6_ARATH	NM_130247	NM_130247.3	NP_182204	NP_182204	NP_182204.1	NP_182204.1	NP_182204.1	O81037	O81037
EP3	3702.AT3G54420.1	https://smart.embl.de/smart/DDvec.cgi?smart=273:ChtBD1(30|61)+Pfam_Glyco_hydro_19(75|226)+Pfam_Glyco_hydro_19(219|273)+	Homolog of carrot EP3-3 chitinase; Encodes an EP3 chitinase that is expressed during somatic embryogenesis in 'nursing' cells surrounding the embryos but not in embryos themselves. The gene is also expressed in mature pollen and growing pollen tubes until they enter the receptive synergid, but not in endosperm and integuments as in carrot. Post-embryonically, expression is found in hydathodes, st…	3.2.1.14	824608	AAQ62423.1	AEE79228.1	AK176488	AT3G54420	AT3G54420	AT3G54420	AT3G54420	AT3G54420	AT3G54420	AT3G54420	AT3G54420-TAIR-G	AT3G54420.1	AT3G54420.1	AT3G54420.1	AT3G54420.1	AT3G54420.1	ATCHITIV	ATCHITIV	ATCHITIV	ATEP3	ATEP3	ATEP3	At.35109	At3g54420	BAD44251.1	BT010422	CAA74930.1	CAB81807.1	CHI5_ARATH	CHITINASE CLASS IV	CHITINASE CLASS IV	CHIV	CHIV	CHIV	CHIV	Chitinase class IV	EC 3.2.1.14	EP3	EP3	EP3	EP3	EP3	EP3	EP3
HSFA4A	3702.AT4G18880.1	https://smart.embl.de/smart/DDvec.cgi?smart=401:HSF(12|105)+COIL(123|182)+	Heat stress transcription factor A-4a; Transcriptional activator that specifically binds DNA sequence 5'-AGAAnnTTCT-3' known as heat shock promoter elements (HSE)	827622	827622	AAC31792.1	AAM78104.1	AAN46803.1	AEE84101.1	AT-HSFA4A	AT-HSFA4A	AT-HSFA4A	AT4G18880	AT4G18880	AT4G18880	AT4G18880	AT4G18880	AT4G18880	AT4G18880	AT4G18880-TAIR-G	AT4G18880.1	AT4G18880.1	AT4G18880.1	AT4G18880.1	AT4G18880.1	AY125512	At.1951	At4g18880	At4g18880	AtHsf-15	AtHsf-15	BT001049	CAA16745.1	CAB78890.1	F13C5.50	F13C5.50	F13C5.50	F13C5_50	HFA4A_ARATH	HFA4A_ARATH	HFA4A_ARATH	HSF A4A	HSF A4A	HSF A4A	HSF A4A	HSF A4A	HSF15	HSF15	HSF21
VSP2	3702.AT5G24770.1	https://smart.embl.de/smart/DDvec.cgi?smart=265:SIGNAL(1|18)+Pfam_Acid_phosphat_B(36|264)+	Vegetative storage protein 2; Has acid phosphatase activity dependent on the presence of divalent cations (Mg2+, Co2+, Zn2+, Mn2+) and anti-insect activity. Insects fed with the protein show a retarded development. Induced in response to abscisic acid, jasmonic acid, salt, water deficiency and wounding; Belongs to the APS1/VSP family	832546	832546	AAK82544.1	AAK92754.1	AAM12990.1	AAM45131.1	AAM47925.1	AAM61582.1	AAN31900.1	AAN31901.1	AAP21149.1	AB006778	AED93358.1	AED93359.1	AT5G24770	AT5G24770	AT5G24770	AT5G24770	AT5G24770	AT5G24770	AT5G24770	AT5G24770-TAIR-G	AT5G24770.1	AT5G24770.1	AT5G24770.1	AT5G24770.1	AT5G24770.1	AT5G24770.2	AT5G24770.2	AT5G24770.2	ATVSP2	ATVSP2	ATVSP2	AY048282	AY050819	AY085024	AY092991	AY114083	AY114606	At.23647	At5g24770	At5g24770	BAA22096.1	BAA33447.1	BT000761	BT000762
VSP1	3702.AT5G24780.1	https://smart.embl.de/smart/DDvec.cgi?smart=270:SIGNAL(1|21)+Pfam_Acid_phosphat_B(41|269)+	Vegetative storage protein 1; Encodes an acid phosphatase similar to soybean vegetative storage proteins. Gene expression is induced by wounding and jasmonic acid; Belongs to the APS1/VSP family	4FYP	4FYP	832547	832547	AAB97863.1	AAK62375.1	AAK73269.1	AAL66921.1	AAM64741.1	AB006777	AED93360.1	AED93361.1	AF043343	AF386930	AL392145	AT5G24780	AT5G24780	AT5G24780	AT5G24780	AT5G24780	AT5G24780	AT5G24780	AT5G24780-TAIR-G	AT5G24780.1	AT5G24780.1	AT5G24780.1	AT5G24780.1	AT5G24780.1	AT5G24780.2	AT5G24780.2	AT5G24780.2	ATVSP1	ATVSP1	ATVSP1	AY044328	AY072506	AY087185	At.23512	At5g24780	At5g24780	B3H5J6_ARATH	BAA22095.1	BAA33446.1	CAA56036.1	CAA79173.1	CAC08252.1
AT5G56960	3702.AT5G56960.1	https://smart.embl.de/smart/DDvec.cgi?smart=466:HLH(291|340)+	Basic helix-loop-helix (bHLH) DNA-binding family protein; Its function is described as DNA binding, sequence-specific DNA binding transcription factor activity; Involved in response to chitin, regulation of transcription; Located in nucleus; Contains the following InterPro domains: Helix-loop-helix DNA-binding domain (InterPro:IPR001092), Helix-loop-helix DNA-binding (InterPro:IPR011598); BEST Ar…	835798	835798	AED96827.1	AT5G56960	AT5G56960	AT5G56960	AT5G56960	AT5G56960	AT5G56960	AT5G56960	AT5G56960	AT5G56960-TAIR-G	AT5G56960.1	AT5G56960.1	AT5G56960.1	AT5G56960.1	AT5G56960.1	At.55597	At5g56960	At5g56960	BAA97026.1	BH041_ARATH	BH041_ARATH	BH041_ARATH	BHLH41	BHLH41	Basic helix-loop-helix protein 41	Basic helix-loop-helix protein 41	EN51	EN51	MHM17.7	MHM17.7	MHM17.7	MHM17_7	NM_125078	NM_125078.1	NP_200506	NP_200506	NP_200506.1	NP_200506.1	NP_200506.1	Putative transcription factor bHLH041	Putative transcription factor bHLH041	Q9LTS4	Q9LTS4	Transcription factor EN 51
[truncated: 58 more columns]
