# Supplementary material for: Genome-wide identification and characterization of cucumber bHLH family genes and the functional characterization of CsbHLH041 in NaCl and ABA tolerance in Arabidopsis and cucumber
Source: BMC Plant Biol. 2020 Jun 11;20:272. doi: 10.1186/s12870-020-02440-1 (PMC7291561; doi:10.1186/s12870-020-02440-1)
Supplement: Supplementary file 8 — Additional file 8: Table S7. Primers used for qRT-PCR. [file 12870_2020_2440_MOESM8_ESM.xls]

## Sheet: Sheet1
Gene ID	Primer	Notes
CsaV3_1G000190-F	GCTTGCTTCTCTTGACCCCGTCC	qRT-PCR
CsaV3_1G000190-R	GAGAGATGTAGCTGAGAAGTATTC
CsaV3_1G001960 -F	CCTCTCCATGAAACTTGAAGCTG	qRT-PCR
CsaV3_1G001960 -R	AGACGTTCTTTCAAAACCTCC
CsaV3_1G002260-F	CCAGCAACGGATGCAACTCATG	qRT-PCR
CsaV3_1G002260-R	GCTCTCACTTCTATCATAACC
CsaV3_1G002670-F	GCTACATTTCCTCAAATTCAAC	qRT-PCR
CsaV3_1G002670-R	GCTCTGATGCATATCTTCCTTG
CsaV3_1G003270-F	CAAGGGTTATTAAATACTCTC	qRT-PCR
CsaV3_1G003270-R	GTTTTTCATTGTAGTCTTCAGC
CsaV3_1G005290-F	GGCTTCCTCCAAATTAGGTGATG	qRT-PCR
CsaV3_1G005290-R	GTAAAACTTAGAAGATCTTTAACC
CsaV3_1G006280-F	AGACTCCATTCTCAAGTAGGAC	qRT-PCR
CsaV3_1G006280-R	CCAAGTTCTATTTGCACCGCAAC
CsaV3_1G002240-F	GAATCAGTGACGAGCAAATCAC	qRT-PCR
CsaV3_1G002240-R	GAGCAAGCTTCTAATAATGGCGGC
CsaV3_1G009900-F	GTACGAGAAGGACGTGCAGTAAAT	qRT-PCR
CsaV3_1G009900-R	TGTGGCACTATTGAAGCCAACTG
CsaV3_1G011460-F	CTGCCTCAGTTCTACATGAAGC	qRT-PCR
CsaV3_1G011460-R	CTAAAAGTACCTCCAAATGTGGG
CsaV3_1G012350-F	ATCAGACTATCACTTTAATCTTC	qRT-PCR
CsaV3_1G012350-R	GAAATCTTCACCACCATTTCC
CsaV3_1G028780-F	CTAGCAACTGCGATCTCTACGTC	qRT-PCR
CsaV3_1G028780-R	CGGCTTTGATACGGAGGCGGC
CsaV3_4G035310-F	GCAGAAATGGAGCAAATTTTAGG	qRT-PCR
CsaV3_4G035310-R	CCAGTTACTTTATTACATTCAGG
CsaV3_1G031920-F	GAGCAGATTCAATGGTTAAAC	qRT-PCR
CsaV3_1G031920-R	GATACTCATGGGGCTATGTGGATC
CsaV3_1G033410-F	GAAACAGGGTGAAGAACATTT	qRT-PCR
CsaV3_1G033410-R	TGATCCTGAGGAAGAGCTTGACG
CsaV3_1G040580-F	GAAGGAACCAACAATTGGAAGCAC	qRT-PCR
CsaV3_1G040580-R	GGTCAGAGACAACTCTTTCCAC
CsaV3_1G043790-F	AGCTGATTTGATCCGTGGAATGG	qRT-PCR
CsaV3_1G043790-R	ATGCAAGCTACCTGGCCTGCCAG
CsaV3_2G001440-F	CGAGCCACCGCCACCAGGATC	qRT-PCR
CsaV3_2G001440-R	CGATTTATTTTGGTATGATG
CsaV3_2G007180-F	GGACGCCGATGATTCGAACAAT	qRT-PCR
CsaV3_2G007180-R	CCTTCTCGGTCTTGAGCTCCG
CsaV3_2G015700-F	ATACCAGGAGCAAGTCCTCAAT	qRT-PCR
CsaV3_2G015700-R	TGGGCTTCCACATATATCAG
CsaV3_3G014190-F	CGGAATCGGTGGCGCTGCTTC	qRT-PCR
CsaV3_3G014190-R	CTTCTTTAAGCCTAGGATATC
CsaV3_3G048260-F	GATGGAGAGAATCCAAATTTTGG	qRT-PCR
CsaV3_3G048260-R	CAAGCACTTTCCTCCATATCCAG
CsaV3_4G003860-F	GCCACAAACAACTCTAGAAATG	qRT-PCR
CsaV3_4G003860-R	TAAGCATTCTTTGCTTCCAC
CsaV3_4G034660-F	GGCTGGAATACCCCACAAC	qRT-PCR
CsaV3_4G034660-R	TTCAGATTTTGACCATTCTGG
CsaV3_5G003430-F	GAAGATGGTGAGGATTCCAGG	qRT-PCR
CsaV3_5G003430-R	TCTAATGGAAAATATTCCAAG
CsaV3_5G031750-F	GAAGGGAGCGGTCTGGGAGG	qRT-PCR
CsaV3_5G031750-R	AAATCCATGATTATTATGGG
CsaV3_5G032530-F	ATGTCGGGGAGAAGCTCGCG	qRT-PCR
CsaV3_5G032530-R	CATAAGTAAGCTTCTAATTATGG
CsaV3_6G000530-F	TGACATGGTGGAGCAGACTTC	qRT-PCR
CsaV3_6G000530-R	TGCTAGTTTGATCATCCCAACTG
CsaV3_6G037080-F	GTGCAAGGCCCAAGATGCTC	qRT-PCR
CsaV3_6G037080-R	AGTATCAACACAGGGTATG
CsaV3_6G037460-F	CCACCAACATCCATTAATGTTC	qRT-PCR
CsaV3_6G037460-R	CAGCAGCTTCTTGTAAACTCC
CsaV3_6G044560-F	CCGACGATGACACCTCATCATCG	qRT-PCR
CsaV3_6G044560-R	GTTGAAGTCTAGCAAAGCCTGTC
CsaV3_6G051560-F	CATCCTCCTCCACTTACAGC	qRT-PCR
CsaV3_6G051560-R	GTTCTCCAAGCCCCCGACTCCG
CsaV3_7G003870-F	AGGCGCAACTCCTTGCTCTTC	qRT-PCR
CsaV3_7G003870-R	GGGTTTGGGATGGAATGTCGG
CsaV3_7G027460-F	GATCGAGCTGGGCCGTTGAG	qRT-PCR
CsaV3_7G027460-R	CATTGTACTACTGCGCTGTAG
CsaV3_7G027630-F	GCTGGTGCTGTGGCACCACTTG	qRT-PCR
CsaV3_7G027630-R	TGGAGGAGGATTACTCTCTGG
CsaV3_7G035000-F	TCAGATCCACAGACTGTAGCAGC	qRT-PCR
CsaV3_7G035000-R	GTTTTGAGGATATTGGTTAATAAG
CsaV3_1G040580-F-BamHI	GGATCCATGAAGAAGAACATCATCAATTG	pCAMBIA1300
CsaV3_1G040580-R-SacI	GAGCTCTCATTTTGCCAGGTCAGAGAC
